# Supplementary material for: ﻿The genus Platydracus Thomson in Hainan, South China (Coleoptera, Staphylinidae, Staphylininae)
Source: Zookeys. 2024 Sep 16;1212:129–41. doi: 10.3897/zookeys.1212.128295 (PMC11420540; doi:10.3897/zookeys.1212.128295)
Supplement: XML Treatment for Platydracus marmorellus [file zookeys.1212.128295-treatment1.xml]

<!DOCTYPE tp:taxon-treatment
  PUBLIC "-//TaxonX//DTD Taxonomic Treatment Publishing DTD v0 20100105//EN" "tax-treatment-NSO.dtd">
<tp:taxon-treatment xmlns:tp="http://www.plazi.org/taxpub"><tp:treatment-meta><kwd-group><label>Taxon classification</label><kwd>
                <named-content content-type="kingdom">Animalia</named-content>
              </kwd><kwd>
                <named-content content-type="order">Coleoptera</named-content>
              </kwd><kwd>
                <named-content content-type="family">Staphylinidae</named-content>
              </kwd></kwd-group><mixed-citation publication-type="journal"><person-group><name><surname>Huang</surname><given-names>Jia-Yi</given-names></name><name><surname>Chen</surname><given-names>Jia-Wei</given-names></name><name><surname>Tang</surname><given-names>Liang</given-names></name></person-group><article-title>﻿The genus <italic><tp:taxon-name><tp:taxon-name-part taxon-name-part-type="genus" reg="Platydracus">Platydracus</tp:taxon-name-part></tp:taxon-name></italic> Thomson in Hainan, South China (<tp:taxon-name><tp:taxon-name-part taxon-name-part-type="order">Coleoptera</tp:taxon-name-part></tp:taxon-name>, <tp:taxon-name><tp:taxon-name-part taxon-name-part-type="family">Staphylinidae</tp:taxon-name-part></tp:taxon-name>, <tp:taxon-name><tp:taxon-name-part taxon-name-part-type="subfamily">Staphylininae</tp:taxon-name-part></tp:taxon-name>)</article-title><source>Zookeys</source><day>16</day><month>09</month><year>2024</year><volume>1212</volume><fpage>129</fpage><lpage>141</lpage><pub-id pub-id-type="doi">10.3897/zookeys.1212.128295</pub-id></mixed-citation></tp:treatment-meta><tp:nomenclature><label>﻿</label><tp:taxon-name>
              <object-id xmlns:xlink="http://www.w3.org/1999/xlink" content-type="arpha" xlink:type="simple">401AF809-64F3-5E4E-A5A6-992CD7347F52</object-id>
              <tp:taxon-name-part taxon-name-part-type="genus" reg="Platydracus">Platydracus</tp:taxon-name-part>
              <tp:taxon-name-part taxon-name-part-type="species" reg="marmorellus">marmorellus</tp:taxon-name-part>
            </tp:taxon-name><tp:taxon-authority>Fauvel, 1895</tp:taxon-authority><xref ref-type="fig" rid="F1">Figs 3</xref><xref ref-type="fig" rid="F2">, 5–8</xref><tp:nomenclature-citation-list><tp:nomenclature-citation><tp:taxon-name>
                  <tp:taxon-name-part taxon-name-part-type="genus" reg="Staphylinus">Staphylinus</tp:taxon-name-part>
                  <tp:taxon-name-part taxon-name-part-type="species" reg="marmorellus">marmorellus</tp:taxon-name-part>
                </tp:taxon-name><comment>Fauvel, 1895: 253.</comment></tp:nomenclature-citation><tp:nomenclature-citation><tp:taxon-name>
                  <tp:taxon-name-part taxon-name-part-type="genus" reg="Platydracus">Platydracus</tp:taxon-name-part>
                  <tp:taxon-name-part taxon-name-part-type="species" reg="marmorellus">marmorellus</tp:taxon-name-part>
                </tp:taxon-name><comment>; <xref ref-type="bibr" rid="B4">Herman 2001</xref>: 14.</comment></tp:nomenclature-citation></tp:nomenclature-citation-list></tp:nomenclature><tp:treatment-sec sec-type="material" id="SECID0EFCAE"><title>Material examined.</title><p>China – <bold>Hainan Prov.</bold> • 1♀; Ledong County, Jianfengling N. R.; alt. 1000 m; 10–23 May 2011; BI Wen Juan leg.; <abbrev xmlns:xlink="http://www.w3.org/1999/xlink" xlink:title="Department of Biology, Shanghai Normal University" id="ABBRID0ENCAE" xlink:type="simple">SHNU</abbrev> • 2♀♀; Ledong County, Jianfengling, Mingfenggu; <named-content xmlns:xlink="http://www.w3.org/1999/xlink" content-type="dwc:verbatimCoordinates" xlink:type="simple"><named-content content-type="geo-json" specific-use="{&#34;type&#34;:&#34;Point&#34;,&#34;coordinates&#34;:[108.833333,18.733333]}" id="NCID0EUCAE" xlink:type="simple">18°44'N, 108°50'E</named-content></named-content>; alt. 950 m; 30 Apr. 2012; Peng &amp; Dai leg.; <abbrev xmlns:xlink="http://www.w3.org/1999/xlink" xlink:title="Department of Biology, Shanghai Normal University" id="ABBRID0EZCAE" xlink:type="simple">SHNU</abbrev> • 1♂1♀; Ledong County, Jianfengling N. R., Mingfenggu; <named-content xmlns:xlink="http://www.w3.org/1999/xlink" content-type="dwc:verbatimCoordinates" xlink:type="simple"><named-content content-type="geo-json" specific-use="{&#34;type&#34;:&#34;Point&#34;,&#34;coordinates&#34;:[108.841389,18.741667]}" id="NCID0EADAE" xlink:type="simple">18°44'30″N, 108°50'29″E</named-content></named-content>; rainforest, decaying log; alt. 995 m; 26 Jan. 2015; Peng, Yin, Tu, Song, Shen, Zhou &amp; Wang leg.; <abbrev xmlns:xlink="http://www.w3.org/1999/xlink" xlink:title="Department of Biology, Shanghai Normal University" id="ABBRID0EFDAE" xlink:type="simple">SHNU</abbrev> • 1♀; Ledong County, Jianfengling N. R., District V; <named-content xmlns:xlink="http://www.w3.org/1999/xlink" content-type="dwc:verbatimCoordinates" xlink:type="simple"><named-content content-type="geo-json" specific-use="{&#34;type&#34;:&#34;Point&#34;,&#34;coordinates&#34;:[108.878056,18.732500]}" id="NCID0EMDAE" xlink:type="simple">18°43'57″N, 108°52'41″E</named-content></named-content>; broad-leaved forest, decaying log; alt. 975 m; 24 Jan. 2015; Peng, Yin, Tu, Song, Shen, Zhou &amp; Wang leg.; <abbrev xmlns:xlink="http://www.w3.org/1999/xlink" xlink:title="Department of Biology, Shanghai Normal University" id="ABBRID0ERDAE" xlink:type="simple">SHNU</abbrev> • 3♀♀; Qiongzhong County, Limu Mt., path to peak; <named-content xmlns:xlink="http://www.w3.org/1999/xlink" content-type="dwc:verbatimCoordinates" xlink:type="simple"><named-content content-type="geo-json" specific-use="{&#34;type&#34;:&#34;Point&#34;,&#34;coordinates&#34;:[109.758056,19.174167]}" id="NCID0EYDAE" xlink:type="simple">19°10'27″N, 109°45'29″E</named-content></named-content>; mixed forest, decaying log; alt. 1000 m; 1 Feb. 2015; Peng, Tu, Song, Shen, Zhou &amp; Yan leg; <abbrev xmlns:xlink="http://www.w3.org/1999/xlink" xlink:title="Department of Biology, Shanghai Normal University" id="ABBRID0E4DAE" xlink:type="simple">SHNU</abbrev> • 1♂1♀; Lingshui County, Diaoluoshan N. R.; <named-content xmlns:xlink="http://www.w3.org/1999/xlink" content-type="dwc:verbatimCoordinates" xlink:type="simple"><named-content content-type="geo-json" specific-use="{&#34;type&#34;:&#34;Point&#34;,&#34;coordinates&#34;:[109.888700,18.700739]}" id="NCID0EEEAE" xlink:type="simple">18°42'2.66″N, 109°53'19.32″E</named-content></named-content>; alt. 950–1050 m; Aug. 2023; <abbrev xmlns:xlink="http://www.w3.org/1999/xlink" xlink:title="flight interception traps" id="ABBRID0EJEAE" xlink:type="simple">FIT</abbrev>; Zhao leg.; <abbrev xmlns:xlink="http://www.w3.org/1999/xlink" xlink:title="Department of Biology, Shanghai Normal University" id="ABBRID0ENEAE" xlink:type="simple">SHNU</abbrev> • 1♀; Ledong County, Jianfengling, Mingfenggu; <named-content xmlns:xlink="http://www.w3.org/1999/xlink" content-type="dwc:verbatimCoordinates" xlink:type="simple"><named-content content-type="geo-json" specific-use="{&#34;type&#34;:&#34;Point&#34;,&#34;coordinates&#34;:[108.833333,18.733333]}" id="NCID0EUEAE" xlink:type="simple">18°44'N, 108°50'E</named-content></named-content>; alt. 950 m; 29 Apr. 2012; Peng &amp; Dai leg.; <abbrev xmlns:xlink="http://www.w3.org/1999/xlink" xlink:title="Department of Biology, Shanghai Normal University" id="ABBRID0EZEAE" xlink:type="simple">SHNU</abbrev>.</p><fig id="F1" position="float" orientation="portrait"><object-id xmlns:xlink="http://www.w3.org/1999/xlink" content-type="doi" xlink:type="simple">10.3897/zookeys.1212.128295.figures1-4</object-id><object-id xmlns:xlink="http://www.w3.org/1999/xlink" content-type="arpha" xlink:type="simple">6DFB5239-A7CB-54F9-85BB-97981F494B97</object-id><label>Figures 1–4.</label><caption><p>Punctation of head and setae on the head and pronotum <bold>1</bold><italic><tp:taxon-name><tp:taxon-name-part taxon-name-part-type="genus" reg="Platydracus">P.</tp:taxon-name-part><tp:taxon-name-part taxon-name-part-type="species" reg="hainanensis">hainanensis</tp:taxon-name-part></tp:taxon-name></italic><bold>2</bold><italic><tp:taxon-name><tp:taxon-name-part taxon-name-part-type="genus" reg="Platydracus">P.</tp:taxon-name-part><tp:taxon-name-part taxon-name-part-type="species" reg="juang">juang</tp:taxon-name-part></tp:taxon-name></italic><bold>3</bold><italic><tp:taxon-name><tp:taxon-name-part taxon-name-part-type="genus" reg="Platydracus">P.</tp:taxon-name-part><tp:taxon-name-part taxon-name-part-type="species" reg="marmorellus">marmorellus</tp:taxon-name-part></tp:taxon-name></italic> with two types of setae <bold>4</bold><italic><tp:taxon-name><tp:taxon-name-part taxon-name-part-type="genus" reg="Platydracus">P.</tp:taxon-name-part><tp:taxon-name-part taxon-name-part-type="species" reg="aureolus">aureolus</tp:taxon-name-part></tp:taxon-name></italic> with one type of setae.</p></caption><graphic xmlns:xlink="http://www.w3.org/1999/xlink" xlink:href="zookeys-1212-129_article-128295__-g001.jpg" position="float" orientation="portrait" xlink:type="simple" id="oo_1134723.jpg"><uri content-type="original_file" xlink:type="simple">https://binary.pensoft.net/fig/1134723</uri></graphic></fig></tp:treatment-sec><tp:treatment-sec sec-type="description" id="SECID0E5GAE"><title>Measurements.</title><p><bold><italic>Male</italic></bold>: <abbrev xmlns:xlink="http://www.w3.org/1999/xlink" xlink:title="body length, measured from anterior margin of clypeus to posterior margin of abdominal tergite X" id="ABBRID0EJHAE" xlink:type="simple">BL</abbrev>: 14.8–18.4 mm, <abbrev xmlns:xlink="http://www.w3.org/1999/xlink" xlink:title="forebody length, measured from anterior margin of clypeus to apex of elytra (apicolateral angle)" id="ABBRID0ENHAE" xlink:type="simple">FL</abbrev>: 8.78–9.22 mm. <abbrev xmlns:xlink="http://www.w3.org/1999/xlink" xlink:title="length of head along midline" id="ABBRID0ERHAE" xlink:type="simple">HL</abbrev>: 1.85–2.07 mm, <abbrev xmlns:xlink="http://www.w3.org/1999/xlink" xlink:title="width of head including eyes" id="ABBRID0EVHAE" xlink:type="simple">HW</abbrev>: 2.59–2.82 mm, <abbrev xmlns:xlink="http://www.w3.org/1999/xlink" xlink:title="length of eye" id="ABBRID0EZHAE" xlink:type="simple">EYL</abbrev>: 0.82–0.89 mm, <abbrev xmlns:xlink="http://www.w3.org/1999/xlink" xlink:title="length of tempora" id="ABBRID0E4HAE" xlink:type="simple">TL</abbrev>: 0.82–0.89 mm, <abbrev xmlns:xlink="http://www.w3.org/1999/xlink" xlink:title="length of pronotum along the midline" id="ABBRID0EBIAE" xlink:type="simple">PL</abbrev>: 2.90–3.21 mm, <abbrev xmlns:xlink="http://www.w3.org/1999/xlink" xlink:title="width of pronotum at the widest point" id="ABBRID0EFIAE" xlink:type="simple">PW</abbrev>: 2.84–3.15 mm, <abbrev xmlns:xlink="http://www.w3.org/1999/xlink" xlink:title="length of elytra, measured from humeral angle" id="ABBRID0EJIAE" xlink:type="simple">EL</abbrev>: 3.21–3.89 mm, <abbrev xmlns:xlink="http://www.w3.org/1999/xlink" xlink:title="width of elytra at the widest point" id="ABBRID0ENIAE" xlink:type="simple">EW</abbrev>: 3.39–4.32 mm. <abbrev xmlns:xlink="http://www.w3.org/1999/xlink" xlink:title="width of head including eyes" id="ABBRID0ERIAE" xlink:type="simple">HW</abbrev>/<abbrev xmlns:xlink="http://www.w3.org/1999/xlink" xlink:title="length of head along midline" id="ABBRID0EVIAE" xlink:type="simple">HL</abbrev>: 1.35–1.44, <abbrev xmlns:xlink="http://www.w3.org/1999/xlink" xlink:title="length of tempora" id="ABBRID0EZIAE" xlink:type="simple">TL</abbrev>/<abbrev xmlns:xlink="http://www.w3.org/1999/xlink" xlink:title="length of eye" id="ABBRID0E4IAE" xlink:type="simple">EYL</abbrev>: 1.00, <abbrev xmlns:xlink="http://www.w3.org/1999/xlink" xlink:title="length of pronotum along the midline" id="ABBRID0EBJAE" xlink:type="simple">PL</abbrev>/<abbrev xmlns:xlink="http://www.w3.org/1999/xlink" xlink:title="width of pronotum at the widest point" id="ABBRID0EFJAE" xlink:type="simple">PW</abbrev>: 1.02–1.13, <abbrev xmlns:xlink="http://www.w3.org/1999/xlink" xlink:title="length of elytra, measured from humeral angle" id="ABBRID0EJJAE" xlink:type="simple">EL</abbrev>/<abbrev xmlns:xlink="http://www.w3.org/1999/xlink" xlink:title="width of elytra at the widest point" id="ABBRID0ENJAE" xlink:type="simple">EW</abbrev>: 0.90–0.97. <bold><italic>Female</italic></bold>: <abbrev xmlns:xlink="http://www.w3.org/1999/xlink" xlink:title="body length, measured from anterior margin of clypeus to posterior margin of abdominal tergite X" id="ABBRID0EUJAE" xlink:type="simple">BL</abbrev>: 12.2–14.9 mm, <abbrev xmlns:xlink="http://www.w3.org/1999/xlink" xlink:title="forebody length, measured from anterior margin of clypeus to apex of elytra (apicolateral angle)" id="ABBRID0EYJAE" xlink:type="simple">FL</abbrev>: 7.67–9.11 mm. <abbrev xmlns:xlink="http://www.w3.org/1999/xlink" xlink:title="length of head along midline" id="ABBRID0E3JAE" xlink:type="simple">HL</abbrev>: 1.70–2.07 mm, <abbrev xmlns:xlink="http://www.w3.org/1999/xlink" xlink:title="width of head including eyes" id="ABBRID0EAKAE" xlink:type="simple">HW</abbrev>: 2.15–2.45 mm, <abbrev xmlns:xlink="http://www.w3.org/1999/xlink" xlink:title="length of eye" id="ABBRID0EEKAE" xlink:type="simple">EYL</abbrev>: 0.82 mm, <abbrev xmlns:xlink="http://www.w3.org/1999/xlink" xlink:title="length of tempora" id="ABBRID0EIKAE" xlink:type="simple">TL</abbrev>: 0.67–0.82 mm, <abbrev xmlns:xlink="http://www.w3.org/1999/xlink" xlink:title="length of pronotum along the midline" id="ABBRID0EMKAE" xlink:type="simple">PL</abbrev>: 2.53–3.02 mm, <abbrev xmlns:xlink="http://www.w3.org/1999/xlink" xlink:title="width of pronotum at the widest point" id="ABBRID0EQKAE" xlink:type="simple">PW</abbrev>: 2.47–2.96 mm, <abbrev xmlns:xlink="http://www.w3.org/1999/xlink" xlink:title="length of elytra, measured from humeral angle" id="ABBRID0EUKAE" xlink:type="simple">EL</abbrev>: 2.96–3.39 mm, <abbrev xmlns:xlink="http://www.w3.org/1999/xlink" xlink:title="width of elytra at the widest point" id="ABBRID0EYKAE" xlink:type="simple">EW</abbrev>: 3.09–3.64 mm. <abbrev xmlns:xlink="http://www.w3.org/1999/xlink" xlink:title="width of head including eyes" id="ABBRID0E3KAE" xlink:type="simple">HW</abbrev>/<abbrev xmlns:xlink="http://www.w3.org/1999/xlink" xlink:title="length of head along midline" id="ABBRID0EALAE" xlink:type="simple">HL</abbrev>: 1.18–1.32, <abbrev xmlns:xlink="http://www.w3.org/1999/xlink" xlink:title="length of tempora" id="ABBRID0EELAE" xlink:type="simple">TL</abbrev>/<abbrev xmlns:xlink="http://www.w3.org/1999/xlink" xlink:title="length of eye" id="ABBRID0EILAE" xlink:type="simple">EYL</abbrev>: 0.82–1.00, <abbrev xmlns:xlink="http://www.w3.org/1999/xlink" xlink:title="length of pronotum along the midline" id="ABBRID0EMLAE" xlink:type="simple">PL</abbrev>/<abbrev xmlns:xlink="http://www.w3.org/1999/xlink" xlink:title="width of pronotum at the widest point" id="ABBRID0EQLAE" xlink:type="simple">PW</abbrev>: 1.00–1.03, <abbrev xmlns:xlink="http://www.w3.org/1999/xlink" xlink:title="length of elytra, measured from humeral angle" id="ABBRID0EULAE" xlink:type="simple">EL</abbrev>/<abbrev xmlns:xlink="http://www.w3.org/1999/xlink" xlink:title="width of elytra at the widest point" id="ABBRID0EYLAE" xlink:type="simple">EW</abbrev>: 0.93–0.98.</p><fig id="F2" position="float" orientation="portrait"><object-id xmlns:xlink="http://www.w3.org/1999/xlink" content-type="doi" xlink:type="simple">10.3897/zookeys.1212.128295.figures5-12</object-id><object-id xmlns:xlink="http://www.w3.org/1999/xlink" content-type="arpha" xlink:type="simple">DE50911D-7837-5334-B84D-8D0FA4CD8178</object-id><label>Figures 5–12.</label><caption><p>Habitus and aedeagus of <italic><tp:taxon-name><tp:taxon-name-part taxon-name-part-type="genus" reg="Platydracus">Platydracus</tp:taxon-name-part></tp:taxon-name></italic><bold>5–8</bold><italic><tp:taxon-name><tp:taxon-name-part taxon-name-part-type="genus" reg="Platydracus">P.</tp:taxon-name-part><tp:taxon-name-part taxon-name-part-type="species" reg="marmorellus">marmorellus</tp:taxon-name-part></tp:taxon-name></italic><bold>9–12</bold><italic><tp:taxon-name><tp:taxon-name-part taxon-name-part-type="genus" reg="Platydracus">P.</tp:taxon-name-part><tp:taxon-name-part taxon-name-part-type="species" reg="juang">juang</tp:taxon-name-part></tp:taxon-name></italic><bold>5, 9</bold> dorsal habitus <bold>6, 10</bold> ventral habitus <bold>7, 11</bold> aedeagus in ventral view <bold>8, 12</bold> aedeagus in lateral view. Scale bars: 2.0 mm (<bold>5, 6</bold>), 1.0 mm (<bold>9, 10</bold>), 0.2 mm (<bold>7, 8</bold>), 0.5 mm (<bold>11, 12</bold>).</p></caption><graphic xmlns:xlink="http://www.w3.org/1999/xlink" xlink:href="zookeys-1212-129_article-128295__-g002.jpg" position="float" orientation="portrait" xlink:type="simple" id="oo_1134724.jpg"><uri content-type="original_file" xlink:type="simple">https://binary.pensoft.net/fig/1134724</uri></graphic></fig></tp:treatment-sec><tp:treatment-sec sec-type="diagnosis" id="SECID0E1NAE"><title>Diagnosis.</title><p>The species is widely distributed in South China, and its detailed distributional information will be listed in a forthcoming paper by Qing-Hao Zhao. In general appearance, the species is similar to <italic><tp:taxon-name><tp:taxon-name-part taxon-name-part-type="genus" reg="Platydracus">P.</tp:taxon-name-part><tp:taxon-name-part taxon-name-part-type="species" reg="plagiicollis">plagiicollis</tp:taxon-name-part></tp:taxon-name></italic> (Fairmaire, 1891) which overlaps in distribution. Yet, <italic><tp:taxon-name><tp:taxon-name-part taxon-name-part-type="genus" reg="Platydracus">P.</tp:taxon-name-part><tp:taxon-name-part taxon-name-part-type="species" reg="marmorellus">marmorellus</tp:taxon-name-part></tp:taxon-name></italic> can be easily distinguished from the latter by bearing pale appressed microsetae on the forebody, which are absent in <italic><tp:taxon-name><tp:taxon-name-part taxon-name-part-type="genus" reg="Platydracus">P.</tp:taxon-name-part><tp:taxon-name-part taxon-name-part-type="species" reg="plagiicollis">plagiicollis</tp:taxon-name-part></tp:taxon-name></italic>.</p></tp:treatment-sec><tp:treatment-sec sec-type="distribution" id="SECID0EBPAE"><title>Distribution.</title><p>China (Hainan), Myanmar, Vietnam, Indonesia. New to China.</p></tp:treatment-sec><ref-list><ref id="B4"><mixed-citation xmlns:xlink="http://www.w3.org/1999/xlink" xlink:type="simple"><person-group><name name-style="western"><surname>Herman</surname><given-names>LH</given-names></name></person-group> (<year>2001</year>) <article-title>Nomenclatural changes in the <tp:taxon-name><tp:taxon-name-part taxon-name-part-type="subfamily">Paederinae</tp:taxon-name-part></tp:taxon-name> (<tp:taxon-name><tp:taxon-name-part taxon-name-part-type="order">Coleoptera</tp:taxon-name-part></tp:taxon-name>, <tp:taxon-name><tp:taxon-name-part taxon-name-part-type="family">Staphylinidae</tp:taxon-name-part></tp:taxon-name>).</article-title><source>Bulletin of the American Museum of Natural History</source><volume>264</volume>: <fpage>1</fpage>–<lpage>82</lpage>. <ext-link xlink:href="10.1206/0003-0090(2001)264%3C0003:NCITSI%3E2.0.CO;2" ext-link-type="doi" xlink:type="simple">https://doi.org/10.1206/0003-0090(2001)264&lt;0003:NCITSI&gt;2.0.CO;2</ext-link></mixed-citation></ref></ref-list></tp:taxon-treatment>
