# Supplementary material for: ﻿The genus Platydracus Thomson in Hainan, South China (Coleoptera, Staphylinidae, Staphylininae)
Source: Zookeys. 2024 Sep 16;1212:129–41. doi: 10.3897/zookeys.1212.128295 (PMC11420540; doi:10.3897/zookeys.1212.128295)
Supplement: XML Treatment for Platydracus juang [file zookeys.1212.128295-treatment2.xml]

<!DOCTYPE tp:taxon-treatment
  PUBLIC "-//TaxonX//DTD Taxonomic Treatment Publishing DTD v0 20100105//EN" "tax-treatment-NSO.dtd">
<tp:taxon-treatment xmlns:tp="http://www.plazi.org/taxpub"><tp:treatment-meta><kwd-group><label>Taxon classification</label><kwd>
                <named-content content-type="kingdom">Animalia</named-content>
              </kwd><kwd>
                <named-content content-type="order">Coleoptera</named-content>
              </kwd><kwd>
                <named-content content-type="family">Staphylinidae</named-content>
              </kwd></kwd-group><mixed-citation publication-type="journal"><person-group><name><surname>Huang</surname><given-names>Jia-Yi</given-names></name><name><surname>Chen</surname><given-names>Jia-Wei</given-names></name><name><surname>Tang</surname><given-names>Liang</given-names></name></person-group><article-title>﻿The genus <italic><tp:taxon-name><tp:taxon-name-part taxon-name-part-type="genus" reg="Platydracus">Platydracus</tp:taxon-name-part></tp:taxon-name></italic> Thomson in Hainan, South China (<tp:taxon-name><tp:taxon-name-part taxon-name-part-type="order">Coleoptera</tp:taxon-name-part></tp:taxon-name>, <tp:taxon-name><tp:taxon-name-part taxon-name-part-type="family">Staphylinidae</tp:taxon-name-part></tp:taxon-name>, <tp:taxon-name><tp:taxon-name-part taxon-name-part-type="subfamily">Staphylininae</tp:taxon-name-part></tp:taxon-name>)</article-title><source>Zookeys</source><day>16</day><month>09</month><year>2024</year><volume>1212</volume><fpage>129</fpage><lpage>141</lpage><pub-id pub-id-type="doi">10.3897/zookeys.1212.128295</pub-id></mixed-citation></tp:treatment-meta><tp:nomenclature><label>﻿</label><tp:taxon-name>
              <object-id xmlns:xlink="http://www.w3.org/1999/xlink" content-type="arpha" xlink:type="simple">FAC13E82-7D90-56DC-9731-7C1FE4DC42C7</object-id>
              <tp:taxon-name-part taxon-name-part-type="genus" reg="Platydracus">Platydracus</tp:taxon-name-part>
              <tp:taxon-name-part taxon-name-part-type="species" reg="juang">juang</tp:taxon-name-part>
            </tp:taxon-name><tp:taxon-authority>Smetana, 2005</tp:taxon-authority><xref ref-type="fig" rid="F1">Figs 2</xref><xref ref-type="fig" rid="F2">, 9–12</xref><tp:nomenclature-citation-list><tp:nomenclature-citation><tp:taxon-name>
                  <tp:taxon-name-part taxon-name-part-type="genus" reg="Platydracus">Platydracus</tp:taxon-name-part>
                  <tp:taxon-name-part taxon-name-part-type="species" reg="juang">juang</tp:taxon-name-part>
                </tp:taxon-name><comment>Smetana, 2005: 22; <xref ref-type="bibr" rid="B10">Xu and Tang 2019</xref>: 185; <xref ref-type="bibr" rid="B5">Hu 2020</xref>: 346; Zhou Zhao and Tang 2024: 508.</comment></tp:nomenclature-citation></tp:nomenclature-citation-list></tp:nomenclature><tp:treatment-sec sec-type="material" id="SECID0EJRAE"><title>Material examined.</title><p>China – <bold>Hainan Prov.</bold> •1♂; Jianfengling N. R., decaying log; 15 Nov. 2009; Wen Dong leg.; <abbrev xmlns:xlink="http://www.w3.org/1999/xlink" xlink:title="Department of Biology, Shanghai Normal University" id="ABBRID0ERRAE" xlink:type="simple">SHNU</abbrev> • 1♀; Diaoluoshan N. R.; alt. 1000 m; Dec. 2022; Zhou &amp; Cai leg.; <abbrev xmlns:xlink="http://www.w3.org/1999/xlink" xlink:title="Department of Biology, Shanghai Normal University" id="ABBRID0EVRAE" xlink:type="simple">SHNU</abbrev> • 1♀; Ledong County, Jianfengling N. R., Mingfenggu, rainforest, decaying log; <named-content xmlns:xlink="http://www.w3.org/1999/xlink" content-type="dwc:verbatimCoordinates" xlink:type="simple"><named-content content-type="geo-json" specific-use="{&#34;type&#34;:&#34;Point&#34;,&#34;coordinates&#34;:[108.841389,18.741667]}" id="NCID0E3RAE" xlink:type="simple">18°44'30″N, 108°50'29″E</named-content></named-content>; alt. 995 m; 26 Jan. 2015; Peng, Yin, Tu, Song, Shen, Zhou &amp; Wang leg.; <abbrev xmlns:xlink="http://www.w3.org/1999/xlink" xlink:title="Department of Biology, Shanghai Normal University" id="ABBRID0EBSAE" xlink:type="simple">SHNU</abbrev> • 1♀; Lingshui County; Diaoluo Shan N. R.; alt. 900 m; 22 May 2014; Qiu-Jian Yue leg.; <abbrev xmlns:xlink="http://www.w3.org/1999/xlink" xlink:title="Department of Biology, Shanghai Normal University" id="ABBRID0EFSAE" xlink:type="simple">SHNU</abbrev>.</p></tp:treatment-sec><tp:treatment-sec sec-type="description" id="SECID0EJSAE"><title>Measurements.</title><p><bold><italic>Male</italic></bold>: <abbrev xmlns:xlink="http://www.w3.org/1999/xlink" xlink:title="body length, measured from anterior margin of clypeus to posterior margin of abdominal tergite X" id="ABBRID0EUSAE" xlink:type="simple">BL</abbrev>: 13.4–19.3 mm, <abbrev xmlns:xlink="http://www.w3.org/1999/xlink" xlink:title="forebody length, measured from anterior margin of clypeus to apex of elytra (apicolateral angle)" id="ABBRID0EYSAE" xlink:type="simple">FL</abbrev>: 6.89–10.55 mm. <abbrev xmlns:xlink="http://www.w3.org/1999/xlink" xlink:title="length of head along midline" id="ABBRID0E3SAE" xlink:type="simple">HL</abbrev>: 1.60–2.65 mm, <abbrev xmlns:xlink="http://www.w3.org/1999/xlink" xlink:title="width of head including eyes" id="ABBRID0EATAE" xlink:type="simple">HW</abbrev>: 1.91–2.84 mm, <abbrev xmlns:xlink="http://www.w3.org/1999/xlink" xlink:title="length of eye" id="ABBRID0EETAE" xlink:type="simple">EYL</abbrev>: 0.62–0.80 mm, <abbrev xmlns:xlink="http://www.w3.org/1999/xlink" xlink:title="length of tempora" id="ABBRID0EITAE" xlink:type="simple">TL</abbrev>: 0.74–1.23 mm, <abbrev xmlns:xlink="http://www.w3.org/1999/xlink" xlink:title="length of pronotum along the midline" id="ABBRID0EMTAE" xlink:type="simple">PL</abbrev>: 2.28–3.39 mm, <abbrev xmlns:xlink="http://www.w3.org/1999/xlink" xlink:title="width of pronotum at the widest point" id="ABBRID0EQTAE" xlink:type="simple">PW</abbrev>: 2.10–3.15 mm, <abbrev xmlns:xlink="http://www.w3.org/1999/xlink" xlink:title="length of elytra, measured from humeral angle" id="ABBRID0EUTAE" xlink:type="simple">EL</abbrev>: 2.71–4.07 mm, <abbrev xmlns:xlink="http://www.w3.org/1999/xlink" xlink:title="width of elytra at the widest point" id="ABBRID0EYTAE" xlink:type="simple">EW</abbrev>: 2.59–3.95 mm. <abbrev xmlns:xlink="http://www.w3.org/1999/xlink" xlink:title="width of head including eyes" id="ABBRID0E3TAE" xlink:type="simple">HW</abbrev>/<abbrev xmlns:xlink="http://www.w3.org/1999/xlink" xlink:title="length of head along midline" id="ABBRID0EAUAE" xlink:type="simple">HL</abbrev>: 1.07–1.19, <abbrev xmlns:xlink="http://www.w3.org/1999/xlink" xlink:title="length of tempora" id="ABBRID0EEUAE" xlink:type="simple">TL</abbrev>/<abbrev xmlns:xlink="http://www.w3.org/1999/xlink" xlink:title="length of eye" id="ABBRID0EIUAE" xlink:type="simple">EYL</abbrev>: 1.20–1.54, <abbrev xmlns:xlink="http://www.w3.org/1999/xlink" xlink:title="length of pronotum along the midline" id="ABBRID0EMUAE" xlink:type="simple">PL</abbrev>/<abbrev xmlns:xlink="http://www.w3.org/1999/xlink" xlink:title="width of pronotum at the widest point" id="ABBRID0EQUAE" xlink:type="simple">PW</abbrev>: 1.08–1.15, <abbrev xmlns:xlink="http://www.w3.org/1999/xlink" xlink:title="length of elytra, measured from humeral angle" id="ABBRID0EUUAE" xlink:type="simple">EL</abbrev>/<abbrev xmlns:xlink="http://www.w3.org/1999/xlink" xlink:title="width of elytra at the widest point" id="ABBRID0EYUAE" xlink:type="simple">EW</abbrev>: 1.03–1.07. <bold><italic>Female</italic></bold>: <abbrev xmlns:xlink="http://www.w3.org/1999/xlink" xlink:title="body length, measured from anterior margin of clypeus to posterior margin of abdominal tergite X" id="ABBRID0E6UAE" xlink:type="simple">BL</abbrev>: 12.3–20.0 mm, <abbrev xmlns:xlink="http://www.w3.org/1999/xlink" xlink:title="forebody length, measured from anterior margin of clypeus to apex of elytra (apicolateral angle)" id="ABBRID0EDVAE" xlink:type="simple">FL</abbrev>: 7.00–9.67 mm. <abbrev xmlns:xlink="http://www.w3.org/1999/xlink" xlink:title="length of head along midline" id="ABBRID0EHVAE" xlink:type="simple">HL</abbrev>: 1.60–2.16 mm, <abbrev xmlns:xlink="http://www.w3.org/1999/xlink" xlink:title="width of head including eyes" id="ABBRID0ELVAE" xlink:type="simple">HW</abbrev>: 1.97–2.59 mm, <abbrev xmlns:xlink="http://www.w3.org/1999/xlink" xlink:title="length of eye" id="ABBRID0EPVAE" xlink:type="simple">EYL</abbrev>: 0.56–0.74 mm, <abbrev xmlns:xlink="http://www.w3.org/1999/xlink" xlink:title="length of tempora" id="ABBRID0ETVAE" xlink:type="simple">TL</abbrev>: 0.74–1.05 mm, <abbrev xmlns:xlink="http://www.w3.org/1999/xlink" xlink:title="length of pronotum along the midline" id="ABBRID0EXVAE" xlink:type="simple">PL</abbrev>: 2.34–3.15 mm, <abbrev xmlns:xlink="http://www.w3.org/1999/xlink" xlink:title="width of pronotum at the widest point" id="ABBRID0E2VAE" xlink:type="simple">PW</abbrev>: 2.10–2.78 mm, <abbrev xmlns:xlink="http://www.w3.org/1999/xlink" xlink:title="length of elytra, measured from humeral angle" id="ABBRID0E6VAE" xlink:type="simple">EL</abbrev>: 2.71–3.70 mm, <abbrev xmlns:xlink="http://www.w3.org/1999/xlink" xlink:title="width of elytra at the widest point" id="ABBRID0EDWAE" xlink:type="simple">EW</abbrev>: 2.53–3.58 mm. <abbrev xmlns:xlink="http://www.w3.org/1999/xlink" xlink:title="width of head including eyes" id="ABBRID0EHWAE" xlink:type="simple">HW</abbrev>/<abbrev xmlns:xlink="http://www.w3.org/1999/xlink" xlink:title="length of head along midline" id="ABBRID0ELWAE" xlink:type="simple">HL</abbrev>: 1.17–1.23, <abbrev xmlns:xlink="http://www.w3.org/1999/xlink" xlink:title="length of tempora" id="ABBRID0EPWAE" xlink:type="simple">TL</abbrev>/<abbrev xmlns:xlink="http://www.w3.org/1999/xlink" xlink:title="length of eye" id="ABBRID0ETWAE" xlink:type="simple">EYL</abbrev>: 1.33–1.42, <abbrev xmlns:xlink="http://www.w3.org/1999/xlink" xlink:title="length of pronotum along the midline" id="ABBRID0EXWAE" xlink:type="simple">PL</abbrev>/<abbrev xmlns:xlink="http://www.w3.org/1999/xlink" xlink:title="width of pronotum at the widest point" id="ABBRID0E2WAE" xlink:type="simple">PW</abbrev>: 1.11–1.13, <abbrev xmlns:xlink="http://www.w3.org/1999/xlink" xlink:title="length of elytra, measured from humeral angle" id="ABBRID0E6WAE" xlink:type="simple">EL</abbrev>/<abbrev xmlns:xlink="http://www.w3.org/1999/xlink" xlink:title="width of elytra at the widest point" id="ABBRID0EDXAE" xlink:type="simple">EW</abbrev>: 1.03–1.07.</p></tp:treatment-sec><tp:treatment-sec sec-type="diagnosis" id="SECID0EHXAE"><title>Diagnosis.</title><p>The species is similar to <italic><tp:taxon-name><tp:taxon-name-part taxon-name-part-type="genus" reg="Platydracus">P.</tp:taxon-name-part><tp:taxon-name-part taxon-name-part-type="species" reg="brachycerus">brachycerus</tp:taxon-name-part></tp:taxon-name></italic> Smetana &amp; Davies, 2000, in most aspects, but it can be distinguished from the latter by the more rounded temples, longer pronotum, and sparser punctation of the head.</p></tp:treatment-sec><tp:treatment-sec sec-type="distribution" id="SECID0EYXAE"><title>Distribution.</title><p>China (Anhui, Fujian, Guangdong, Guangxi, Hainan, Hunan, Jiangxi, Taiwan, Zhejiang).</p></tp:treatment-sec><tp:treatment-sec><!--Section generated to contain objects referenced in tp:taxon-treatment.--><fig id="F1" position="float" orientation="portrait"><object-id xmlns:xlink="http://www.w3.org/1999/xlink" content-type="doi" xlink:type="simple">10.3897/zookeys.1212.128295.figures1-4</object-id><object-id xmlns:xlink="http://www.w3.org/1999/xlink" content-type="arpha" xlink:type="simple">6DFB5239-A7CB-54F9-85BB-97981F494B97</object-id><label>Figures 1–4.</label><caption><p>Punctation of head and setae on the head and pronotum <bold>1</bold><italic><tp:taxon-name><tp:taxon-name-part taxon-name-part-type="genus" reg="Platydracus">P.</tp:taxon-name-part><tp:taxon-name-part taxon-name-part-type="species" reg="hainanensis">hainanensis</tp:taxon-name-part></tp:taxon-name></italic><bold>2</bold><italic><tp:taxon-name><tp:taxon-name-part taxon-name-part-type="genus" reg="Platydracus">P.</tp:taxon-name-part><tp:taxon-name-part taxon-name-part-type="species" reg="juang">juang</tp:taxon-name-part></tp:taxon-name></italic><bold>3</bold><italic><tp:taxon-name><tp:taxon-name-part taxon-name-part-type="genus" reg="Platydracus">P.</tp:taxon-name-part><tp:taxon-name-part taxon-name-part-type="species" reg="marmorellus">marmorellus</tp:taxon-name-part></tp:taxon-name></italic> with two types of setae <bold>4</bold><italic><tp:taxon-name><tp:taxon-name-part taxon-name-part-type="genus" reg="Platydracus">P.</tp:taxon-name-part><tp:taxon-name-part taxon-name-part-type="species" reg="aureolus">aureolus</tp:taxon-name-part></tp:taxon-name></italic> with one type of setae.</p></caption><graphic xmlns:xlink="http://www.w3.org/1999/xlink" xlink:href="zookeys-1212-129_article-128295__-g001.jpg" position="float" orientation="portrait" xlink:type="simple" id="oo_1134723.jpg"><uri content-type="original_file" xlink:type="simple">https://binary.pensoft.net/fig/1134723</uri></graphic></fig><fig id="F2" position="float" orientation="portrait"><object-id xmlns:xlink="http://www.w3.org/1999/xlink" content-type="doi" xlink:type="simple">10.3897/zookeys.1212.128295.figures5-12</object-id><object-id xmlns:xlink="http://www.w3.org/1999/xlink" content-type="arpha" xlink:type="simple">DE50911D-7837-5334-B84D-8D0FA4CD8178</object-id><label>Figures 5–12.</label><caption><p>Habitus and aedeagus of <italic><tp:taxon-name><tp:taxon-name-part taxon-name-part-type="genus" reg="Platydracus">Platydracus</tp:taxon-name-part></tp:taxon-name></italic><bold>5–8</bold><italic><tp:taxon-name><tp:taxon-name-part taxon-name-part-type="genus" reg="Platydracus">P.</tp:taxon-name-part><tp:taxon-name-part taxon-name-part-type="species" reg="marmorellus">marmorellus</tp:taxon-name-part></tp:taxon-name></italic><bold>9–12</bold><italic><tp:taxon-name><tp:taxon-name-part taxon-name-part-type="genus" reg="Platydracus">P.</tp:taxon-name-part><tp:taxon-name-part taxon-name-part-type="species" reg="juang">juang</tp:taxon-name-part></tp:taxon-name></italic><bold>5, 9</bold> dorsal habitus <bold>6, 10</bold> ventral habitus <bold>7, 11</bold> aedeagus in ventral view <bold>8, 12</bold> aedeagus in lateral view. Scale bars: 2.0 mm (<bold>5, 6</bold>), 1.0 mm (<bold>9, 10</bold>), 0.2 mm (<bold>7, 8</bold>), 0.5 mm (<bold>11, 12</bold>).</p></caption><graphic xmlns:xlink="http://www.w3.org/1999/xlink" xlink:href="zookeys-1212-129_article-128295__-g002.jpg" position="float" orientation="portrait" xlink:type="simple" id="oo_1134724.jpg"><uri content-type="original_file" xlink:type="simple">https://binary.pensoft.net/fig/1134724</uri></graphic></fig></tp:treatment-sec><ref-list><ref id="B10"><mixed-citation xmlns:xlink="http://www.w3.org/1999/xlink" xlink:type="simple"><person-group><name name-style="western"><surname>Xu</surname><given-names>W</given-names></name><name name-style="western"><surname>Tang</surname><given-names>L</given-names></name></person-group> (<year>2019</year>) <article-title>First description of male of <italic><tp:taxon-name><tp:taxon-name-part taxon-name-part-type="genus">Platydracus</tp:taxon-name-part><tp:taxon-name-part taxon-name-part-type="species">juang</tp:taxon-name-part></tp:taxon-name></italic> Smetana, 2005 (<tp:taxon-name><tp:taxon-name-part taxon-name-part-type="order">Coleoptera</tp:taxon-name-part></tp:taxon-name>, <tp:taxon-name><tp:taxon-name-part taxon-name-part-type="family">Staphylinidae</tp:taxon-name-part></tp:taxon-name>).</article-title><source>Journal of Shanghai Normal University (Natural Sciences)</source><volume>48</volume>(<issue>2</issue>): <fpage>184</fpage>–<lpage>187</lpage>.</mixed-citation></ref><ref id="B5"><mixed-citation xmlns:xlink="http://www.w3.org/1999/xlink" xlink:type="simple"><person-group><name name-style="western"><surname>Hu</surname><given-names>F-S</given-names></name></person-group> (<year>2020</year>) <article-title>New distributional records of <tp:taxon-name><tp:taxon-name-part taxon-name-part-type="subtribe">Staphylinina</tp:taxon-name-part></tp:taxon-name> in Taiwan, including a new species of Miobdelus Sharp (<tp:taxon-name><tp:taxon-name-part taxon-name-part-type="order">Coleoptera</tp:taxon-name-part></tp:taxon-name>: <tp:taxon-name><tp:taxon-name-part taxon-name-part-type="family">Staphylinidae</tp:taxon-name-part></tp:taxon-name>: <tp:taxon-name><tp:taxon-name-part taxon-name-part-type="subfamily">Staphylininae</tp:taxon-name-part></tp:taxon-name>: <tp:taxon-name><tp:taxon-name-part taxon-name-part-type="tribe">Staphylinini</tp:taxon-name-part></tp:taxon-name>).</article-title><source>Zootaxa</source><volume>4768</volume>(<issue>3</issue>): <fpage>334</fpage>–<lpage>360</lpage>. <ext-link xlink:href="10.11646/zootaxa.4768.3.2" ext-link-type="doi" xlink:type="simple">https://doi.org/10.11646/zootaxa.4768.3.2</ext-link></mixed-citation></ref></ref-list></tp:taxon-treatment>
