# Supplementary material for: ﻿The genus Platydracus Thomson in Hainan, South China (Coleoptera, Staphylinidae, Staphylininae)
Source: Zookeys. 2024 Sep 16;1212:129–41. doi: 10.3897/zookeys.1212.128295 (PMC11420540; doi:10.3897/zookeys.1212.128295)
Supplement: XML Treatment for Platydracus hainanensis [file zookeys.1212.128295-treatment3.xml]

<!DOCTYPE tp:taxon-treatment
  PUBLIC "-//TaxonX//DTD Taxonomic Treatment Publishing DTD v0 20100105//EN" "tax-treatment-NSO.dtd">
<tp:taxon-treatment xmlns:tp="http://www.plazi.org/taxpub"><tp:treatment-meta><kwd-group><label>Taxon classification</label><kwd>
                <named-content content-type="kingdom">Animalia</named-content>
              </kwd><kwd>
                <named-content content-type="order">Coleoptera</named-content>
              </kwd><kwd>
                <named-content content-type="family">Staphylinidae</named-content>
              </kwd></kwd-group><mixed-citation publication-type="journal"><person-group><name><surname>Huang</surname><given-names>Jia-Yi</given-names></name><name><surname>Chen</surname><given-names>Jia-Wei</given-names></name><name><surname>Tang</surname><given-names>Liang</given-names></name></person-group><article-title>﻿The genus <italic><tp:taxon-name><tp:taxon-name-part taxon-name-part-type="genus" reg="Platydracus">Platydracus</tp:taxon-name-part></tp:taxon-name></italic> Thomson in Hainan, South China (<tp:taxon-name><tp:taxon-name-part taxon-name-part-type="order">Coleoptera</tp:taxon-name-part></tp:taxon-name>, <tp:taxon-name><tp:taxon-name-part taxon-name-part-type="family">Staphylinidae</tp:taxon-name-part></tp:taxon-name>, <tp:taxon-name><tp:taxon-name-part taxon-name-part-type="subfamily">Staphylininae</tp:taxon-name-part></tp:taxon-name>)</article-title><source>Zookeys</source><day>16</day><month>09</month><year>2024</year><volume>1212</volume><fpage>129</fpage><lpage>141</lpage><pub-id pub-id-type="doi">10.3897/zookeys.1212.128295</pub-id></mixed-citation></tp:treatment-meta><tp:nomenclature><label>﻿</label><tp:taxon-name>
              <object-id xmlns:xlink="http://www.w3.org/1999/xlink" content-type="arpha" xlink:type="simple">27A25ACC-1427-5BA7-92E8-F8FC04E8085E</object-id>
              <tp:taxon-name-part taxon-name-part-type="genus" reg="Platydracus">Platydracus</tp:taxon-name-part>
              <tp:taxon-name-part taxon-name-part-type="species" reg="hainanensis">hainanensis</tp:taxon-name-part>
              <object-id xmlns:xlink="http://www.w3.org/1999/xlink" content-type="zoobank" xlink:type="simple">https://zoobank.org/F1098124-7BC1-42FB-A2BF-48C5137DE7EC</object-id>
            </tp:taxon-name><tp:taxon-status xmlns:xlink="http://www.w3.org/1999/xlink" xlink:type="simple">sp. nov.</tp:taxon-status><xref ref-type="fig" rid="F1">Figs 1</xref><xref ref-type="fig" rid="F3">, 13–16</xref></tp:nomenclature><tp:treatment-sec sec-type="material" id="SECID0EOZAE"><title>Material examined.</title><p><bold><italic>Holotype</italic>.</bold> China – <bold>Hainan Prov.</bold> • ♂; glued on a card with two labels as follows: “China: Hainan, Lingshui County, Diaoluoshan N. R., forest nr., residence; <named-content xmlns:xlink="http://www.w3.org/1999/xlink" content-type="dwc:verbatimCoordinates" xlink:type="simple"><named-content content-type="geo-json" specific-use="{&#34;type&#34;:&#34;Point&#34;,&#34;coordinates&#34;:[109.866667,18.733333]}" id="NCID0E5ZAE" xlink:type="simple">18°44'N, 109°52'E</named-content></named-content>; rainforest, decaying log; alt. 1100 m; 4 Feb. 2015; Peng, Yin, Tu, Song, Shen, Zhou, Yan &amp; Wang leg.” “Holotype / <italic><tp:taxon-name><tp:taxon-name-part taxon-name-part-type="genus" reg="Platydracus">Platydracus</tp:taxon-name-part><tp:taxon-name-part taxon-name-part-type="species" reg="hainanensis">hainanensis</tp:taxon-name-part></tp:taxon-name></italic>/ Huang, Chen &amp; Tang” [red handwritten label]; <abbrev xmlns:xlink="http://www.w3.org/1999/xlink" xlink:title="Department of Biology, Shanghai Normal University" id="ABBRID0EO1AE" xlink:type="simple">SHNU</abbrev>. <bold><italic>Paratypes</italic>.</bold> China – <bold>Hainan Prov.</bold> • 2♂♂; Lingshui County, Diaoluoshan N. R., forest nr., residence; <named-content xmlns:xlink="http://www.w3.org/1999/xlink" content-type="dwc:verbatimCoordinates" xlink:type="simple"><named-content content-type="geo-json" specific-use="{&#34;type&#34;:&#34;Point&#34;,&#34;coordinates&#34;:[109.866667,18.733333]}" id="NCID0E21AE" xlink:type="simple">18°44'N, 109°52'E</named-content></named-content>; rainforest, decaying log; alt. 1100 m; 4 Feb. 2015; Peng, Yin, Tu, Song, Shen, Zhou, Yan &amp; Wang leg.; <abbrev xmlns:xlink="http://www.w3.org/1999/xlink" xlink:title="Department of Biology, Shanghai Normal University" id="ABBRID0EA2AE" xlink:type="simple">SHNU</abbrev>.</p><fig id="F3" position="float" orientation="portrait"><object-id xmlns:xlink="http://www.w3.org/1999/xlink" content-type="doi" xlink:type="simple">10.3897/zookeys.1212.128295.figures13-20</object-id><object-id xmlns:xlink="http://www.w3.org/1999/xlink" content-type="arpha" xlink:type="simple">E2A8AF8C-DD18-5D8D-8169-FBB5E80E820F</object-id><label>Figures 13–20.</label><caption><p>Habitus and aedeagus of <italic><tp:taxon-name><tp:taxon-name-part taxon-name-part-type="genus" reg="Platydracus">Platydracus</tp:taxon-name-part></tp:taxon-name></italic><bold>13–16</bold><italic><tp:taxon-name><tp:taxon-name-part taxon-name-part-type="genus" reg="Platydracus">P.</tp:taxon-name-part><tp:taxon-name-part taxon-name-part-type="species" reg="hainanensis">hainanensis</tp:taxon-name-part></tp:taxon-name></italic><bold>17–20</bold><italic><tp:taxon-name><tp:taxon-name-part taxon-name-part-type="genus" reg="Platydracus">P.</tp:taxon-name-part><tp:taxon-name-part taxon-name-part-type="species" reg="aureolus">aureolus</tp:taxon-name-part></tp:taxon-name></italic><bold>13, 17</bold> dorsal habitus <bold>14, 18</bold> ventral habitus <bold>15, 19</bold> aedeagus in ventral view <bold>16, 20</bold> aedeagus in lateral view. Scale bars: 1.0 mm (<bold>13, 14</bold>), 2.0 mm (<bold>17, 18</bold>), 0.5 mm (<bold>15, 16</bold>), 0.2 mm (<bold>19, 20</bold>).</p></caption><graphic xmlns:xlink="http://www.w3.org/1999/xlink" xlink:href="zookeys-1212-129_article-128295__-g003.jpg" position="float" orientation="portrait" xlink:type="simple" id="oo_1134725.jpg"><uri content-type="original_file" xlink:type="simple">https://binary.pensoft.net/fig/1134725</uri></graphic></fig></tp:treatment-sec><tp:treatment-sec sec-type="diagnosis" id="SECID0EC4AE"><title>Diagnosis.</title><p>The new species belongs to the <italic><tp:taxon-name><tp:taxon-name-part taxon-name-part-type="genus" reg="Platydracus">Platydracus</tp:taxon-name-part><tp:taxon-name-part taxon-name-part-type="species" reg="brachycerus">brachycerus</tp:taxon-name-part></tp:taxon-name></italic> group, and it is similar to <italic><tp:taxon-name><tp:taxon-name-part taxon-name-part-type="genus" reg="Platydracus">P.</tp:taxon-name-part><tp:taxon-name-part taxon-name-part-type="species" reg="smetanai">smetanai</tp:taxon-name-part></tp:taxon-name></italic> Zhou, Zhao &amp; Tang, 2024 by sharing dense punctation of the head and short protarsomere 5. Yet, it can be distinguished from the latter by the distinctly larger body size (11.6–13.7 mm in <italic><tp:taxon-name><tp:taxon-name-part taxon-name-part-type="genus" reg="Platydracus">P.</tp:taxon-name-part><tp:taxon-name-part taxon-name-part-type="species" reg="smetanai">smetanai</tp:taxon-name-part></tp:taxon-name></italic>) and a different aedeagus.</p></tp:treatment-sec><tp:treatment-sec sec-type="description" id="SECID0EJ5AE"><title>Description.</title><p>Measurements of male: <abbrev xmlns:xlink="http://www.w3.org/1999/xlink" xlink:title="body length, measured from anterior margin of clypeus to posterior margin of abdominal tergite X" id="ABBRID0EP5AE" xlink:type="simple">BL</abbrev>: 15.3–17.8 mm, <abbrev xmlns:xlink="http://www.w3.org/1999/xlink" xlink:title="forebody length, measured from anterior margin of clypeus to apex of elytra (apicolateral angle)" id="ABBRID0ET5AE" xlink:type="simple">FL</abbrev>: 8.00–8.11 mm. <abbrev xmlns:xlink="http://www.w3.org/1999/xlink" xlink:title="length of head along midline" id="ABBRID0EX5AE" xlink:type="simple">HL</abbrev>: 1.67–1.85 mm, <abbrev xmlns:xlink="http://www.w3.org/1999/xlink" xlink:title="width of head including eyes" id="ABBRID0E25AE" xlink:type="simple">HW</abbrev>: 2.28–2.41 mm, <abbrev xmlns:xlink="http://www.w3.org/1999/xlink" xlink:title="length of eye" id="ABBRID0E65AE" xlink:type="simple">EYL</abbrev>: 0.68 mm, <abbrev xmlns:xlink="http://www.w3.org/1999/xlink" xlink:title="length of tempora" id="ABBRID0ED6AE" xlink:type="simple">TL</abbrev>: 0.80–0.86 mm, <abbrev xmlns:xlink="http://www.w3.org/1999/xlink" xlink:title="length of pronotum along the midline" id="ABBRID0EH6AE" xlink:type="simple">PL</abbrev>: 2.47–2.65 mm, <abbrev xmlns:xlink="http://www.w3.org/1999/xlink" xlink:title="width of pronotum at the widest point" id="ABBRID0EL6AE" xlink:type="simple">PW</abbrev>: 2.41–2.59 mm, <abbrev xmlns:xlink="http://www.w3.org/1999/xlink" xlink:title="length of elytra, measured from humeral angle" id="ABBRID0EP6AE" xlink:type="simple">EL</abbrev>: 3.15–3.27 mm, <abbrev xmlns:xlink="http://www.w3.org/1999/xlink" xlink:title="width of elytra at the widest point" id="ABBRID0ET6AE" xlink:type="simple">EW</abbrev>: 3.21–3.33 mm. <abbrev xmlns:xlink="http://www.w3.org/1999/xlink" xlink:title="width of head including eyes" id="ABBRID0EX6AE" xlink:type="simple">HW</abbrev>/<abbrev xmlns:xlink="http://www.w3.org/1999/xlink" xlink:title="length of head along midline" id="ABBRID0E26AE" xlink:type="simple">HL</abbrev>: 1.30–1.37, <abbrev xmlns:xlink="http://www.w3.org/1999/xlink" xlink:title="length of tempora" id="ABBRID0EAAAG" xlink:type="simple">TL</abbrev>/<abbrev xmlns:xlink="http://www.w3.org/1999/xlink" xlink:title="length of eye" id="ABBRID0EEAAG" xlink:type="simple">EYL</abbrev>: 1.18–1.27, <abbrev xmlns:xlink="http://www.w3.org/1999/xlink" xlink:title="length of pronotum along the midline" id="ABBRID0EIAAG" xlink:type="simple">PL</abbrev>/<abbrev xmlns:xlink="http://www.w3.org/1999/xlink" xlink:title="width of pronotum at the widest point" id="ABBRID0EMAAG" xlink:type="simple">PW</abbrev>: 1.00–1.03, <abbrev xmlns:xlink="http://www.w3.org/1999/xlink" xlink:title="length of elytra, measured from humeral angle" id="ABBRID0EQAAG" xlink:type="simple">EL</abbrev>/<abbrev xmlns:xlink="http://www.w3.org/1999/xlink" xlink:title="width of elytra at the widest point" id="ABBRID0EUAAG" xlink:type="simple">EW</abbrev>: 0.98–1.02.</p><p>Body black, elytra with distinct copper tint, abdominal segments partially brownish, maxillary palpi, labial palpi and tarsomeres brownish with apical margin of each segment lighter, antennae dark brown with antennomeres gradually lighter apicad.</p><p>Head 1.30–1.37 times as wide as long; eyes moderately large, tempora 1.18–1.27 times as long as eye; surface with punctation dense and coarse; anterior portion of frons impunctate; pubescence most brownish except that behind anterior margin and eyes silver; antennomeres 1–3 distinctly longer than wide, antennomere 4 as long as wide, antennomeres 5–10 distinctly transverse, gradually incrassate, segments 4 to 11 covered with dense pubescence; maxillary palpi stout with last segment narrowly subtruncate apically; mandibles robust, inner edge of left mandible with two teeth on upper plane and mid tooth on lower plane, inner edge of right mandible with blunt anterior tooth and sharp posterior tooth on upper plane and mid tooth on lower plane.</p><p>Pronotum 1.00–1.03 times as long as wide; disc with narrow impunctate midline, punctation distinctly sparser than that of head, pubescence brownish; scutellum with dense rugulose punctation and dark pubescence.</p><p>Elytra 0.98–1.02 times as long as wide, punctation dense and coarse, pubescence behind humeri, along suture and posterior elytral margin silver, pubescence of the rest parts brownish.</p><p>Anterior legs with tibiae and tarsomeres distinctly stouter than those of the related species, tarsomere 5 rather short.</p><p>Abdominal tergites III–VI with basal transverse depression, with punctures coarser at base, gradually become finer apicad; pubescence brownish except for that of lateral portion of tergite III which is silver.</p><p><bold>Male.</bold> Abdominal sternite VII with large median depression bearing numerous long dark brown setae; sternite VIII with posterior margin shallowly emarginate in the middle; aedeagus (Figs <xref ref-type="fig" rid="F3">15</xref>, <xref ref-type="fig" rid="F3">16</xref>) almost symmetrical, median lobe elongated with lateral sides subparallel forming broad round tip in ventral view; paramere elongated triangular, slightly curved ventrad in lateral view, without apical setae.</p></tp:treatment-sec><tp:treatment-sec sec-type="etymology" id="SECID0EKBAG"><title>Etymology.</title><p>The specific epithet refers to the type locality of the new species.</p></tp:treatment-sec><tp:treatment-sec sec-type="distribution" id="SECID0EPBAG"><title>Distribution.</title><p>China (Hainan).</p></tp:treatment-sec><tp:treatment-sec><!--Section generated to contain objects referenced in tp:taxon-treatment.--><fig id="F1" position="float" orientation="portrait"><object-id xmlns:xlink="http://www.w3.org/1999/xlink" content-type="doi" xlink:type="simple">10.3897/zookeys.1212.128295.figures1-4</object-id><object-id xmlns:xlink="http://www.w3.org/1999/xlink" content-type="arpha" xlink:type="simple">6DFB5239-A7CB-54F9-85BB-97981F494B97</object-id><label>Figures 1–4.</label><caption><p>Punctation of head and setae on the head and pronotum <bold>1</bold><italic><tp:taxon-name><tp:taxon-name-part taxon-name-part-type="genus" reg="Platydracus">P.</tp:taxon-name-part><tp:taxon-name-part taxon-name-part-type="species" reg="hainanensis">hainanensis</tp:taxon-name-part></tp:taxon-name></italic><bold>2</bold><italic><tp:taxon-name><tp:taxon-name-part taxon-name-part-type="genus" reg="Platydracus">P.</tp:taxon-name-part><tp:taxon-name-part taxon-name-part-type="species" reg="juang">juang</tp:taxon-name-part></tp:taxon-name></italic><bold>3</bold><italic><tp:taxon-name><tp:taxon-name-part taxon-name-part-type="genus" reg="Platydracus">P.</tp:taxon-name-part><tp:taxon-name-part taxon-name-part-type="species" reg="marmorellus">marmorellus</tp:taxon-name-part></tp:taxon-name></italic> with two types of setae <bold>4</bold><italic><tp:taxon-name><tp:taxon-name-part taxon-name-part-type="genus" reg="Platydracus">P.</tp:taxon-name-part><tp:taxon-name-part taxon-name-part-type="species" reg="aureolus">aureolus</tp:taxon-name-part></tp:taxon-name></italic> with one type of setae.</p></caption><graphic xmlns:xlink="http://www.w3.org/1999/xlink" xlink:href="zookeys-1212-129_article-128295__-g001.jpg" position="float" orientation="portrait" xlink:type="simple" id="oo_1134723.jpg"><uri content-type="original_file" xlink:type="simple">https://binary.pensoft.net/fig/1134723</uri></graphic></fig></tp:treatment-sec></tp:taxon-treatment>
