# Supplementary material for: ﻿The genus Platydracus Thomson in Hainan, South China (Coleoptera, Staphylinidae, Staphylininae)
Source: Zookeys. 2024 Sep 16;1212:129–41. doi: 10.3897/zookeys.1212.128295 (PMC11420540; doi:10.3897/zookeys.1212.128295)
Supplement: XML Treatment for Platydracus aureolus [file zookeys.1212.128295-treatment4.xml]

<!DOCTYPE tp:taxon-treatment
  PUBLIC "-//TaxonX//DTD Taxonomic Treatment Publishing DTD v0 20100105//EN" "tax-treatment-NSO.dtd">
<tp:taxon-treatment xmlns:tp="http://www.plazi.org/taxpub"><tp:treatment-meta><kwd-group><label>Taxon classification</label><kwd>
                <named-content content-type="kingdom">Animalia</named-content>
              </kwd><kwd>
                <named-content content-type="order">Coleoptera</named-content>
              </kwd><kwd>
                <named-content content-type="family">Staphylinidae</named-content>
              </kwd></kwd-group><mixed-citation publication-type="journal"><person-group><name><surname>Huang</surname><given-names>Jia-Yi</given-names></name><name><surname>Chen</surname><given-names>Jia-Wei</given-names></name><name><surname>Tang</surname><given-names>Liang</given-names></name></person-group><article-title>﻿The genus <italic><tp:taxon-name><tp:taxon-name-part taxon-name-part-type="genus" reg="Platydracus">Platydracus</tp:taxon-name-part></tp:taxon-name></italic> Thomson in Hainan, South China (<tp:taxon-name><tp:taxon-name-part taxon-name-part-type="order">Coleoptera</tp:taxon-name-part></tp:taxon-name>, <tp:taxon-name><tp:taxon-name-part taxon-name-part-type="family">Staphylinidae</tp:taxon-name-part></tp:taxon-name>, <tp:taxon-name><tp:taxon-name-part taxon-name-part-type="subfamily">Staphylininae</tp:taxon-name-part></tp:taxon-name>)</article-title><source>Zookeys</source><day>16</day><month>09</month><year>2024</year><volume>1212</volume><fpage>129</fpage><lpage>141</lpage><pub-id pub-id-type="doi">10.3897/zookeys.1212.128295</pub-id></mixed-citation></tp:treatment-meta><tp:nomenclature><label>﻿</label><tp:taxon-name>
              <object-id xmlns:xlink="http://www.w3.org/1999/xlink" content-type="arpha" xlink:type="simple">02973EF4-6CA4-58E6-B793-72E998D911B4</object-id>
              <tp:taxon-name-part taxon-name-part-type="genus" reg="Platydracus">Platydracus</tp:taxon-name-part>
              <tp:taxon-name-part taxon-name-part-type="species" reg="aureolus">aureolus</tp:taxon-name-part>
              <object-id xmlns:xlink="http://www.w3.org/1999/xlink" content-type="zoobank" xlink:type="simple">https://zoobank.org/32D8F009-3739-4806-B50A-BED52129DF57</object-id>
            </tp:taxon-name><tp:taxon-status xmlns:xlink="http://www.w3.org/1999/xlink" xlink:type="simple">sp. nov.</tp:taxon-status><xref ref-type="fig" rid="F1">Figs 4</xref><xref ref-type="fig" rid="F3">, 17–20</xref></tp:nomenclature><tp:treatment-sec sec-type="material" id="SECID0EFDAG"><title>Material examined.</title><p><bold><italic>Holotype</italic>.</bold> China – <bold>Hainan Prov.</bold> • ♂; glued on a card with two labels as follows: “China: Hainan, Lingshui County, Diaoluoshan N. R.; <named-content xmlns:xlink="http://www.w3.org/1999/xlink" content-type="dwc:verbatimCoordinates" xlink:type="simple"><named-content content-type="geo-json" specific-use="{&#34;type&#34;:&#34;Point&#34;,&#34;coordinates&#34;:[109.888700,18.700739]}" id="NCID0EVDAG" xlink:type="simple">18°42'2.66″N, 109°53'19.32″E</named-content></named-content>; alt. 950 m –1050 m; Aug. 2023; <abbrev xmlns:xlink="http://www.w3.org/1999/xlink" xlink:title="flight interception traps" id="ABBRID0E1DAG" xlink:type="simple">FIT</abbrev>; Zhao leg.” “Holotype / <italic><tp:taxon-name><tp:taxon-name-part taxon-name-part-type="genus" reg="Platydracus">Platydracus</tp:taxon-name-part><tp:taxon-name-part taxon-name-part-type="species" reg="aureolus">aureolus</tp:taxon-name-part></tp:taxon-name></italic> / Huang, Chen &amp; Tang” [red handwritten label]; <abbrev xmlns:xlink="http://www.w3.org/1999/xlink" xlink:title="Department of Biology, Shanghai Normal University" id="ABBRID0EJEAG" xlink:type="simple">SHNU</abbrev>. <bold><italic>Paratypes</italic>.</bold> China – <bold>Hainan Prov.</bold> • 1♂; Lingshui County, Diaoluoshan N. R.; <named-content xmlns:xlink="http://www.w3.org/1999/xlink" content-type="dwc:verbatimCoordinates" xlink:type="simple"><named-content content-type="geo-json" specific-use="{&#34;type&#34;:&#34;Point&#34;,&#34;coordinates&#34;:[109.888700,18.700739]}" id="NCID0EWEAG" xlink:type="simple">18°42'2.66″N, 109°53'19.32″E</named-content></named-content>; alt. 950 m–1050 m; Aug. 2023; <abbrev xmlns:xlink="http://www.w3.org/1999/xlink" xlink:title="flight interception traps" id="ABBRID0E2EAG" xlink:type="simple">FIT</abbrev>; Zhao leg.; <abbrev xmlns:xlink="http://www.w3.org/1999/xlink" xlink:title="Department of Biology, Shanghai Normal University" id="ABBRID0E6EAG" xlink:type="simple">SHNU</abbrev> • 7♂♂2♀♀; Lingshui County, Diaoluoshan N. R.; <named-content xmlns:xlink="http://www.w3.org/1999/xlink" content-type="dwc:verbatimCoordinates" xlink:type="simple"><named-content content-type="geo-json" specific-use="{&#34;type&#34;:&#34;Point&#34;,&#34;coordinates&#34;:[109.888700,18.700739]}" id="NCID0EGFAG" xlink:type="simple">18°42'2.66″N, 109°53'19.32″E</named-content></named-content>, alt. 700 m; 9–16 Nov. 2022; <abbrev xmlns:xlink="http://www.w3.org/1999/xlink" xlink:title="flight interception traps" id="ABBRID0ELFAG" xlink:type="simple">FIT</abbrev>, Cai &amp; Zhou leg; <abbrev xmlns:xlink="http://www.w3.org/1999/xlink" xlink:title="Department of Biology, Shanghai Normal University" id="ABBRID0EPFAG" xlink:type="simple">SHNU</abbrev> • 15♂♂6♀♀; Lingshui County, Diaoluoshan N. R.; <named-content xmlns:xlink="http://www.w3.org/1999/xlink" content-type="dwc:verbatimCoordinates" xlink:type="simple"><named-content content-type="geo-json" specific-use="{&#34;type&#34;:&#34;Point&#34;,&#34;coordinates&#34;:[109.888700,18.700739]}" id="NCID0EWFAG" xlink:type="simple">18°42'2.66″N, 109°53'19.32″E</named-content></named-content>; alt. 950–1050 m; Aug. 2023; <abbrev xmlns:xlink="http://www.w3.org/1999/xlink" xlink:title="flight interception traps" id="ABBRID0E2FAG" xlink:type="simple">FIT</abbrev>; Zhao leg.; <abbrev xmlns:xlink="http://www.w3.org/1999/xlink" xlink:title="Department of Biology, Shanghai Normal University" id="ABBRID0E6FAG" xlink:type="simple">SHNU</abbrev>, <named-content xmlns:xlink="http://www.w3.org/1999/xlink" content-type="dwc:institutional_code" xlink:title="Natural History Museum of Denmark at the University of Copenhagen" xlink:href="http://grbio.org/institution/university-copenhagen-0" xlink:type="simple">NHMD</named-content>. VIETNAM – <bold>Vinh Phu Prov.</bold> • 1♂; Tam Dao; 20–28 Jun. 1990; Mir. Dvořák leg.; <named-content xmlns:xlink="http://www.w3.org/1999/xlink" content-type="dwc:institutional_code" xlink:title="National Museum Prague" xlink:href="http://grbio.org/institution/national-museum-prague-0" xlink:type="simple">NMPC</named-content> • 1♂; Hanoi TAM DAO nat. park; 75 km; 15 May – 16 Jun. 1991; leg. [collector illegible]; <named-content xmlns:xlink="http://www.w3.org/1999/xlink" content-type="dwc:institutional_code" xlink:title="Canadian National Collection of Insects, Arachnids and Nematodes" xlink:href="http://grbio.org/institution/canadian-national-collection-insects-arachnids-and-nematodes" xlink:type="simple">CNC</named-content>.</p></tp:treatment-sec><tp:treatment-sec sec-type="diagnosis" id="SECID0ERGAG"><title>Diagnosis.</title><p>The new species can be easily recognized from other Chinese species by larger body size and distinct coloration.</p></tp:treatment-sec><tp:treatment-sec sec-type="description" id="SECID0EWGAG"><title>Description.</title><p>Measurements of male: <abbrev xmlns:xlink="http://www.w3.org/1999/xlink" xlink:title="body length, measured from anterior margin of clypeus to posterior margin of abdominal tergite X" id="ABBRID0E3GAG" xlink:type="simple">BL</abbrev>: 21.9–25.2 mm, <abbrev xmlns:xlink="http://www.w3.org/1999/xlink" xlink:title="forebody length, measured from anterior margin of clypeus to apex of elytra (apicolateral angle)" id="ABBRID0EAHAG" xlink:type="simple">FL</abbrev>: 9.33–10.78 mm. <abbrev xmlns:xlink="http://www.w3.org/1999/xlink" xlink:title="length of head along midline" id="ABBRID0EEHAG" xlink:type="simple">HL</abbrev>: 2.34–2.78 mm, <abbrev xmlns:xlink="http://www.w3.org/1999/xlink" xlink:title="width of head including eyes" id="ABBRID0EIHAG" xlink:type="simple">HW</abbrev>: 3.09–3.58 mm, <abbrev xmlns:xlink="http://www.w3.org/1999/xlink" xlink:title="length of eye" id="ABBRID0EMHAG" xlink:type="simple">EYL</abbrev>: 1.18–1.32 mm, <abbrev xmlns:xlink="http://www.w3.org/1999/xlink" xlink:title="length of tempora" id="ABBRID0EQHAG" xlink:type="simple">TL</abbrev>: 0.88–1.03 mm, <abbrev xmlns:xlink="http://www.w3.org/1999/xlink" xlink:title="length of pronotum along the midline" id="ABBRID0EUHAG" xlink:type="simple">PL</abbrev>: 3.52–4.20 mm, <abbrev xmlns:xlink="http://www.w3.org/1999/xlink" xlink:title="width of pronotum at the widest point" id="ABBRID0EYHAG" xlink:type="simple">PW</abbrev>: 3.70–4.20 mm, <abbrev xmlns:xlink="http://www.w3.org/1999/xlink" xlink:title="length of elytra, measured from humeral angle" id="ABBRID0E3HAG" xlink:type="simple">EL</abbrev>: 4.07–5.12 mm, <abbrev xmlns:xlink="http://www.w3.org/1999/xlink" xlink:title="width of elytra at the widest point" id="ABBRID0EAIAG" xlink:type="simple">EW</abbrev>: 4.81–5.68 mm. <abbrev xmlns:xlink="http://www.w3.org/1999/xlink" xlink:title="width of head including eyes" id="ABBRID0EEIAG" xlink:type="simple">HW</abbrev>/<abbrev xmlns:xlink="http://www.w3.org/1999/xlink" xlink:title="length of head along midline" id="ABBRID0EIIAG" xlink:type="simple">HL</abbrev>: 1.29–1.32, <abbrev xmlns:xlink="http://www.w3.org/1999/xlink" xlink:title="length of tempora" id="ABBRID0EMIAG" xlink:type="simple">TL</abbrev>/<abbrev xmlns:xlink="http://www.w3.org/1999/xlink" xlink:title="length of eye" id="ABBRID0EQIAG" xlink:type="simple">EYL</abbrev>: 0.75–0.78, <abbrev xmlns:xlink="http://www.w3.org/1999/xlink" xlink:title="length of pronotum along the midline" id="ABBRID0EUIAG" xlink:type="simple">PL</abbrev>/<abbrev xmlns:xlink="http://www.w3.org/1999/xlink" xlink:title="width of pronotum at the widest point" id="ABBRID0EYIAG" xlink:type="simple">PW</abbrev>: 0.95–1.00, <abbrev xmlns:xlink="http://www.w3.org/1999/xlink" xlink:title="length of elytra, measured from humeral angle" id="ABBRID0E3IAG" xlink:type="simple">EL</abbrev>/<abbrev xmlns:xlink="http://www.w3.org/1999/xlink" xlink:title="width of elytra at the widest point" id="ABBRID0EAJAG" xlink:type="simple">EW</abbrev>: 0.85–0.90.</p><p>Body mostly black, except head and pronotum with strong golden tint on dorsal side, elytra light reddish-brown with several small dark marks, maxillary palpi, labial palpi and mandibles partially reddish-brown, legs reddish-brown, except for the trochanters, basal profemora and basal mesofemora blackish, tibial spurs dark brown, tarsomeres especially terminal segment more or less dark.</p><p>Head 1.29–1.32 times as wide as long, eyes large, tempora 0.75–0.78 times as long as eye; surface with punctation dense and umbilicate; pubescence mostly golden; antennomeres 1–3 distinctly longer than wide, antennomere 4 as long as wide, antennomeres 5–10 distinctly transverse, gradually incrassate, segments 4 to 11 covered with dense pubescence; maxillary palpi slender; mandibles relatively slender, inner edge of left mandible with two small teeth and two teeth on lower plane, inner edge of right mandible with small tooth on upper plane and small tooth on lower plane.</p><p>Pronotum 0.95–1.00 times as long as wide; punctation similar to that of head, pubescence golden, relatively longer and more distinct than that of head; disc with small middle specular patch near posterior margin; scutellum with dense rugulose punctation and black pubescence.</p><p>Elytra 0.85–0.90 times as long as wide, punctation fine and dense, pubescence mostly golden. Mesoventrite and metaventrite covered with golden pubescence laterally.</p><p>Abdomen with tergites densely punctate; tergites III–V each with a pair of large dark tomentose spots, the rest portions covered with golden pubescence, tergite VI and VII each with a pair of small dark tomentose spots near posterior margin which can be indistinct in some specimens, the rest portions covered with golden pubescence though that of basolateral portions more or less dark, tergite VIII covered with golden pubescence on basal two-thirds, and tergite VII with apical palisade fringe.</p><p><bold>Male.</bold> Abdominal sternite VIII with posterior margin emarginate in the middle; aedeagus (Figs <xref ref-type="fig" rid="F3">19</xref>, <xref ref-type="fig" rid="F3">20</xref>) asymmetrical, twisted to the right side in ventral view; median lobe with slender and elongate tip; paramere broad, with apical setae, subapical portion with cavity to accommodate the large apical tooth of the median lobe.</p></tp:treatment-sec><tp:treatment-sec sec-type="etymology" id="SECID0EVJAG"><title>Etymology.</title><p>The specific epithet refers to the coloration of the new species.</p></tp:treatment-sec><tp:treatment-sec sec-type="distribution" id="SECID0E1JAG"><title>Distribution.</title><p>China (Hainan).</p></tp:treatment-sec><tp:treatment-sec><!--Section generated to contain objects referenced in tp:taxon-treatment.--><fig id="F1" position="float" orientation="portrait"><object-id xmlns:xlink="http://www.w3.org/1999/xlink" content-type="doi" xlink:type="simple">10.3897/zookeys.1212.128295.figures1-4</object-id><object-id xmlns:xlink="http://www.w3.org/1999/xlink" content-type="arpha" xlink:type="simple">6DFB5239-A7CB-54F9-85BB-97981F494B97</object-id><label>Figures 1–4.</label><caption><p>Punctation of head and setae on the head and pronotum <bold>1</bold><italic><tp:taxon-name><tp:taxon-name-part taxon-name-part-type="genus" reg="Platydracus">P.</tp:taxon-name-part><tp:taxon-name-part taxon-name-part-type="species" reg="hainanensis">hainanensis</tp:taxon-name-part></tp:taxon-name></italic><bold>2</bold><italic><tp:taxon-name><tp:taxon-name-part taxon-name-part-type="genus" reg="Platydracus">P.</tp:taxon-name-part><tp:taxon-name-part taxon-name-part-type="species" reg="juang">juang</tp:taxon-name-part></tp:taxon-name></italic><bold>3</bold><italic><tp:taxon-name><tp:taxon-name-part taxon-name-part-type="genus" reg="Platydracus">P.</tp:taxon-name-part><tp:taxon-name-part taxon-name-part-type="species" reg="marmorellus">marmorellus</tp:taxon-name-part></tp:taxon-name></italic> with two types of setae <bold>4</bold><italic><tp:taxon-name><tp:taxon-name-part taxon-name-part-type="genus" reg="Platydracus">P.</tp:taxon-name-part><tp:taxon-name-part taxon-name-part-type="species" reg="aureolus">aureolus</tp:taxon-name-part></tp:taxon-name></italic> with one type of setae.</p></caption><graphic xmlns:xlink="http://www.w3.org/1999/xlink" xlink:href="zookeys-1212-129_article-128295__-g001.jpg" position="float" orientation="portrait" xlink:type="simple" id="oo_1134723.jpg"><uri content-type="original_file" xlink:type="simple">https://binary.pensoft.net/fig/1134723</uri></graphic></fig><fig id="F3" position="float" orientation="portrait"><object-id xmlns:xlink="http://www.w3.org/1999/xlink" content-type="doi" xlink:type="simple">10.3897/zookeys.1212.128295.figures13-20</object-id><object-id xmlns:xlink="http://www.w3.org/1999/xlink" content-type="arpha" xlink:type="simple">E2A8AF8C-DD18-5D8D-8169-FBB5E80E820F</object-id><label>Figures 13–20.</label><caption><p>Habitus and aedeagus of <italic><tp:taxon-name><tp:taxon-name-part taxon-name-part-type="genus" reg="Platydracus">Platydracus</tp:taxon-name-part></tp:taxon-name></italic><bold>13–16</bold><italic><tp:taxon-name><tp:taxon-name-part taxon-name-part-type="genus" reg="Platydracus">P.</tp:taxon-name-part><tp:taxon-name-part taxon-name-part-type="species" reg="hainanensis">hainanensis</tp:taxon-name-part></tp:taxon-name></italic><bold>17–20</bold><italic><tp:taxon-name><tp:taxon-name-part taxon-name-part-type="genus" reg="Platydracus">P.</tp:taxon-name-part><tp:taxon-name-part taxon-name-part-type="species" reg="aureolus">aureolus</tp:taxon-name-part></tp:taxon-name></italic><bold>13, 17</bold> dorsal habitus <bold>14, 18</bold> ventral habitus <bold>15, 19</bold> aedeagus in ventral view <bold>16, 20</bold> aedeagus in lateral view. Scale bars: 1.0 mm (<bold>13, 14</bold>), 2.0 mm (<bold>17, 18</bold>), 0.5 mm (<bold>15, 16</bold>), 0.2 mm (<bold>19, 20</bold>).</p></caption><graphic xmlns:xlink="http://www.w3.org/1999/xlink" xlink:href="zookeys-1212-129_article-128295__-g003.jpg" position="float" orientation="portrait" xlink:type="simple" id="oo_1134725.jpg"><uri content-type="original_file" xlink:type="simple">https://binary.pensoft.net/fig/1134725</uri></graphic></fig></tp:treatment-sec></tp:taxon-treatment>
