# Supplementary material for: ﻿The genus Platydracus Thomson in Hainan, South China (Coleoptera, Staphylinidae, Staphylininae)
Source: Zookeys. 2024 Sep 16;1212:129–41. doi: 10.3897/zookeys.1212.128295 (PMC11420540; doi:10.3897/zookeys.1212.128295)
Supplement: XML Treatment for Platydracus zhouchenglini [file zookeys.1212.128295-treatment5.xml]

<!DOCTYPE tp:taxon-treatment
  PUBLIC "-//TaxonX//DTD Taxonomic Treatment Publishing DTD v0 20100105//EN" "tax-treatment-NSO.dtd">
<tp:taxon-treatment xmlns:tp="http://www.plazi.org/taxpub"><tp:treatment-meta><kwd-group><label>Taxon classification</label><kwd>
                <named-content content-type="kingdom">Animalia</named-content>
              </kwd><kwd>
                <named-content content-type="order">Coleoptera</named-content>
              </kwd><kwd>
                <named-content content-type="family">Staphylinidae</named-content>
              </kwd></kwd-group><mixed-citation publication-type="journal"><person-group><name><surname>Huang</surname><given-names>Jia-Yi</given-names></name><name><surname>Chen</surname><given-names>Jia-Wei</given-names></name><name><surname>Tang</surname><given-names>Liang</given-names></name></person-group><article-title>﻿The genus <italic><tp:taxon-name><tp:taxon-name-part taxon-name-part-type="genus" reg="Platydracus">Platydracus</tp:taxon-name-part></tp:taxon-name></italic> Thomson in Hainan, South China (<tp:taxon-name><tp:taxon-name-part taxon-name-part-type="order">Coleoptera</tp:taxon-name-part></tp:taxon-name>, <tp:taxon-name><tp:taxon-name-part taxon-name-part-type="family">Staphylinidae</tp:taxon-name-part></tp:taxon-name>, <tp:taxon-name><tp:taxon-name-part taxon-name-part-type="subfamily">Staphylininae</tp:taxon-name-part></tp:taxon-name>)</article-title><source>Zookeys</source><day>16</day><month>09</month><year>2024</year><volume>1212</volume><fpage>129</fpage><lpage>141</lpage><pub-id pub-id-type="doi">10.3897/zookeys.1212.128295</pub-id></mixed-citation></tp:treatment-meta><tp:nomenclature><label>﻿</label><tp:taxon-name>
              <object-id xmlns:xlink="http://www.w3.org/1999/xlink" content-type="arpha" xlink:type="simple">B8A1ECDE-A421-5961-A587-B15CB3ADCCE4</object-id>
              <tp:taxon-name-part taxon-name-part-type="genus" reg="Platydracus">Platydracus</tp:taxon-name-part>
              <tp:taxon-name-part taxon-name-part-type="species" reg="zhouchenglini">zhouchenglini</tp:taxon-name-part>
              <object-id xmlns:xlink="http://www.w3.org/1999/xlink" content-type="zoobank" xlink:type="simple">https://zoobank.org/B4A1550D-C5D6-4B35-8E93-8A9C2AD749E5</object-id>
            </tp:taxon-name><tp:taxon-status xmlns:xlink="http://www.w3.org/1999/xlink" xlink:type="simple">sp. nov.</tp:taxon-status><xref ref-type="fig" rid="F4">Figs 21–24</xref></tp:nomenclature><tp:treatment-sec sec-type="material" id="SECID0EMLAG"><title>Material examined.</title><p><bold><italic>Holotype</italic>.</bold> China – <bold>Hainan Prov.</bold> • ♂; glued on a card with two labels as follows: “China: Hainan, Lingshui County, Diaoluoshan N. R.; <named-content xmlns:xlink="http://www.w3.org/1999/xlink" content-type="dwc:verbatimCoordinates" xlink:type="simple"><named-content content-type="geo-json" specific-use="{&#34;type&#34;:&#34;Point&#34;,&#34;coordinates&#34;:[109.888700,18.700739]}" id="NCID0E3LAG" xlink:type="simple">18°42'2.66″N, 109°53'19.32″E</named-content></named-content>; alt. 700 m; 9–16 Nov. 2022; rotten meal trap; Cai &amp; Zhou leg.” “Holotype / <italic><tp:taxon-name><tp:taxon-name-part taxon-name-part-type="genus" reg="Platydracus">Platydracus</tp:taxon-name-part><tp:taxon-name-part taxon-name-part-type="species" reg="zhouchenglini">zhouchenglini</tp:taxon-name-part></tp:taxon-name></italic> / Huang, Chen &amp; Tang” [red handwritten label]; <abbrev xmlns:xlink="http://www.w3.org/1999/xlink" xlink:title="Department of Biology, Shanghai Normal University" id="ABBRID0EMMAG" xlink:type="simple">SHNU</abbrev>. <bold><italic>Paratypes</italic>.</bold> China – <bold>Hainan Prov.</bold> • 2♂♂1♀; Lingshui County, Diaoluoshan N. R.; <named-content xmlns:xlink="http://www.w3.org/1999/xlink" content-type="dwc:verbatimCoordinates" xlink:type="simple"><named-content content-type="geo-json" specific-use="{&#34;type&#34;:&#34;Point&#34;,&#34;coordinates&#34;:[109.888700,18.700739]}" id="NCID0EZMAG" xlink:type="simple">18°42'2.66"N, 109°53'19.32"E</named-content></named-content>; alt. 950–1050 m; Aug. 2023; <abbrev xmlns:xlink="http://www.w3.org/1999/xlink" xlink:title="flight interception traps" id="ABBRID0E5MAG" xlink:type="simple">FIT</abbrev>; Zhao leg.; <abbrev xmlns:xlink="http://www.w3.org/1999/xlink" xlink:title="Department of Biology, Shanghai Normal University" id="ABBRID0ECNAG" xlink:type="simple">SHNU</abbrev> • 2♂♂; Lingshui County, Diaoluoshan N. R.; <named-content xmlns:xlink="http://www.w3.org/1999/xlink" content-type="dwc:verbatimCoordinates" xlink:type="simple"><named-content content-type="geo-json" specific-use="{&#34;type&#34;:&#34;Point&#34;,&#34;coordinates&#34;:[109.888700,18.700739]}" id="NCID0EJNAG" xlink:type="simple">18°42'2.66"N, 109°53'19.32"E</named-content></named-content>; alt. 700 m; 9–16 Nov. 2022; rotten meat trap; Cai &amp; Zhou leg.; <abbrev xmlns:xlink="http://www.w3.org/1999/xlink" xlink:title="Department of Biology, Shanghai Normal University" id="ABBRID0EONAG" xlink:type="simple">SHNU</abbrev> • 1♀; Lingshui County, Diaoluoshan N. R., Houshan; <named-content xmlns:xlink="http://www.w3.org/1999/xlink" content-type="dwc:verbatimCoordinates" xlink:type="simple"><named-content content-type="geo-json" specific-use="{&#34;type&#34;:&#34;Point&#34;,&#34;coordinates&#34;:[109.860700,18.729669]}" id="NCID0EVNAG" xlink:type="simple">18°43'46.81"N, 109°51'38.52"E</named-content></named-content>; alt. 900–1250 m; 13–14 Nov. 2022; Cai &amp; Zhou leg.; <abbrev xmlns:xlink="http://www.w3.org/1999/xlink" xlink:title="Department of Biology, Shanghai Normal University" id="ABBRID0E1NAG" xlink:type="simple">SHNU</abbrev> • 1♀; Lingshui County, Diaoluoshan N. R., Houshan; <named-content xmlns:xlink="http://www.w3.org/1999/xlink" content-type="dwc:verbatimCoordinates" xlink:type="simple"><named-content content-type="geo-json" specific-use="{&#34;type&#34;:&#34;Point&#34;,&#34;coordinates&#34;:[109.860700,18.729669]}" id="NCID0EBOAG" xlink:type="simple">18°43'46.81"N, 109°51'38.52"E</named-content></named-content>; alt. 900–1250 m; 11–12 Nov. 2022; Cai &amp; Zhou leg.; <abbrev xmlns:xlink="http://www.w3.org/1999/xlink" xlink:title="Department of Biology, Shanghai Normal University" id="ABBRID0EGOAG" xlink:type="simple">SHNU</abbrev> • 3♂♂7♀♀; Ledong County, Jianfengling, Mingfenggu; <named-content xmlns:xlink="http://www.w3.org/1999/xlink" content-type="dwc:verbatimCoordinates" xlink:type="simple"><named-content content-type="geo-json" specific-use="{&#34;type&#34;:&#34;Point&#34;,&#34;coordinates&#34;:[108.833333,18.733333]}" id="NCID0ENOAG" xlink:type="simple">18°44'N, 108°50'E</named-content></named-content>; alt. 950 m; 30 Apr. 2012; Peng &amp; Dai leg.; <abbrev xmlns:xlink="http://www.w3.org/1999/xlink" xlink:title="Department of Biology, Shanghai Normal University" id="ABBRID0ESOAG" xlink:type="simple">SHNU</abbrev> • 1♂; Wuzhishan Mt., Guanshandian; <named-content xmlns:xlink="http://www.w3.org/1999/xlink" content-type="dwc:verbatimCoordinates" xlink:type="simple"><named-content content-type="geo-json" specific-use="{&#34;type&#34;:&#34;Point&#34;,&#34;coordinates&#34;:[109.683333,18.883333]}" id="NCID0EZOAG" xlink:type="simple">18°53'N, 109°41'E</named-content></named-content>; alt. 650 m; 20 Apr. 2012; Yin Ziwei leg.; <abbrev xmlns:xlink="http://www.w3.org/1999/xlink" xlink:title="Department of Biology, Shanghai Normal University" id="ABBRID0E5OAG" xlink:type="simple">SHNU</abbrev> • 1♂; Lingshui County, Diaoluoshan Mt., Winding Road; <named-content xmlns:xlink="http://www.w3.org/1999/xlink" content-type="dwc:verbatimCoordinates" xlink:type="simple"><named-content content-type="geo-json" specific-use="{&#34;type&#34;:&#34;Point&#34;,&#34;coordinates&#34;:[109.866667,18.700000]}" id="NCID0EFPAG" xlink:type="simple">18°42'N, 109°52'E</named-content></named-content>; alt. 600–1000 m; 26 Apr. 2012; Peng &amp; Dai leg.; <abbrev xmlns:xlink="http://www.w3.org/1999/xlink" xlink:title="Department of Biology, Shanghai Normal University" id="ABBRID0EKPAG" xlink:type="simple">SHNU</abbrev> • 1♂; Wuzhishan Mt., Guanshandian; <named-content xmlns:xlink="http://www.w3.org/1999/xlink" content-type="dwc:verbatimCoordinates" xlink:type="simple"><named-content content-type="geo-json" specific-use="{&#34;type&#34;:&#34;Point&#34;,&#34;coordinates&#34;:[109.683333,18.883333]}" id="NCID0ERPAG" xlink:type="simple">18°53'N, 109°41'E</named-content></named-content>; alt. 700 m; 21 Apr. 2012; Peng &amp; Dai leg.; <abbrev xmlns:xlink="http://www.w3.org/1999/xlink" xlink:title="Department of Biology, Shanghai Normal University" id="ABBRID0EWPAG" xlink:type="simple">SHNU</abbrev> • 1♀; Ledong County, Jianfengling N. R., Mingfengfu; <named-content xmlns:xlink="http://www.w3.org/1999/xlink" content-type="dwc:verbatimCoordinates" xlink:type="simple"><named-content content-type="geo-json" specific-use="{&#34;type&#34;:&#34;Point&#34;,&#34;coordinates&#34;:[108.841389,18.741667]}" id="NCID0E4PAG" xlink:type="simple">18°44'30"N, 108°50'29"E</named-content></named-content>; rainforest, decaying log; alt. 995 m; 28 Jan. 2015; Peng, Yin, Tu, Song, Shen, Zhou &amp; Wang leg.; <abbrev xmlns:xlink="http://www.w3.org/1999/xlink" xlink:title="Department of Biology, Shanghai Normal University" id="ABBRID0ECQAG" xlink:type="simple">SHNU</abbrev> • 1♀; Changjiang County, Bawangling N. R.; 11 Apr. 2010; alt. 1000 m; YIN Z. W. leg.; <abbrev xmlns:xlink="http://www.w3.org/1999/xlink" xlink:title="Department of Biology, Shanghai Normal University" id="ABBRID0EGQAG" xlink:type="simple">SHNU</abbrev> • 5♂♂6♀♀; Lingshui County, Diaoluoshan N. R.; <named-content xmlns:xlink="http://www.w3.org/1999/xlink" content-type="dwc:verbatimCoordinates" xlink:type="simple"><named-content content-type="geo-json" specific-use="{&#34;type&#34;:&#34;Point&#34;,&#34;coordinates&#34;:[109.888700,18.700739]}" id="NCID0ENQAG" xlink:type="simple">18°42'2.66"N, 109°53'19.32"E</named-content></named-content>, alt. 700 m; 9–16 Nov. 2022; <abbrev xmlns:xlink="http://www.w3.org/1999/xlink" xlink:title="flight interception traps" id="ABBRID0ESQAG" xlink:type="simple">FIT</abbrev>, Cai &amp; Zhou leg; <abbrev xmlns:xlink="http://www.w3.org/1999/xlink" xlink:title="Department of Biology, Shanghai Normal University" id="ABBRID0EWQAG" xlink:type="simple">SHNU</abbrev> • 65♂♂36♀♀; Lingshui County, Diaoluoshan N. R.; <named-content xmlns:xlink="http://www.w3.org/1999/xlink" content-type="dwc:verbatimCoordinates" xlink:type="simple"><named-content content-type="geo-json" specific-use="{&#34;type&#34;:&#34;Point&#34;,&#34;coordinates&#34;:[109.888700,18.700739]}" id="NCID0E4QAG" xlink:type="simple">18°42'2.66"N, 109°53'19.32"E</named-content></named-content>; alt. 950–1050 m; Aug. 2023; <abbrev xmlns:xlink="http://www.w3.org/1999/xlink" xlink:title="flight interception traps" id="ABBRID0ECRAG" xlink:type="simple">FIT</abbrev>; Zhao leg; <abbrev xmlns:xlink="http://www.w3.org/1999/xlink" xlink:title="Department of Biology, Shanghai Normal University" id="ABBRID0EGRAG" xlink:type="simple">SHNU</abbrev>, <named-content xmlns:xlink="http://www.w3.org/1999/xlink" content-type="dwc:institutional_code" xlink:title="Natural History Museum of Denmark at the University of Copenhagen" xlink:href="http://grbio.org/institution/university-copenhagen-0" xlink:type="simple">NHMD</named-content>.</p></tp:treatment-sec><tp:treatment-sec sec-type="diagnosis" id="SECID0EORAG"><title>Diagnosis.</title><p>The new species can be easily recognized from other Chinese species by abdominal tergites III–VII with median golden tomentose patches that are continuous along the midline (Fig. <xref ref-type="fig" rid="F4">21</xref>).</p><fig id="F4" position="float" orientation="portrait"><object-id xmlns:xlink="http://www.w3.org/1999/xlink" content-type="doi" xlink:type="simple">10.3897/zookeys.1212.128295.figures21-28</object-id><object-id xmlns:xlink="http://www.w3.org/1999/xlink" content-type="arpha" xlink:type="simple">75A00401-8512-5753-A6EC-0FF2A2A28FC7</object-id><label>Figures 21–28.</label><caption><p>Habitus and aedeagus of <italic><tp:taxon-name><tp:taxon-name-part taxon-name-part-type="genus" reg="Platydracus">Platydracus</tp:taxon-name-part></tp:taxon-name></italic><bold>21–24</bold><italic><tp:taxon-name><tp:taxon-name-part taxon-name-part-type="genus" reg="Platydracus">P.</tp:taxon-name-part><tp:taxon-name-part taxon-name-part-type="species" reg="zhouchenglini">zhouchenglini</tp:taxon-name-part></tp:taxon-name></italic><bold>25–28</bold><italic><tp:taxon-name><tp:taxon-name-part taxon-name-part-type="genus" reg="Platydracus">P.</tp:taxon-name-part><tp:taxon-name-part taxon-name-part-type="species" reg="subirideus">subirideus</tp:taxon-name-part></tp:taxon-name></italic><bold>21, 25</bold> dorsal habitus <bold>22, 26</bold> ventral habitus <bold>23, 27</bold> aedeagus in ventral view <bold>24, 28</bold> aedeagus in lateral view. Scale bars: 2.0 mm (<bold>21, 22, 25, 26</bold>), 0.2 mm (<bold>23, 24, 27, 28</bold>).</p></caption><graphic xmlns:xlink="http://www.w3.org/1999/xlink" xlink:href="zookeys-1212-129_article-128295__-g004.jpg" position="float" orientation="portrait" xlink:type="simple" id="oo_1134726.jpg"><uri content-type="original_file" xlink:type="simple">https://binary.pensoft.net/fig/1134726</uri></graphic></fig></tp:treatment-sec><tp:treatment-sec sec-type="description" id="SECID0ESTAG"><title>Description.</title><p>Measurements of male: <abbrev xmlns:xlink="http://www.w3.org/1999/xlink" xlink:title="body length, measured from anterior margin of clypeus to posterior margin of abdominal tergite X" id="ABBRID0EYTAG" xlink:type="simple">BL</abbrev>: 9.6–16.8 mm, <abbrev xmlns:xlink="http://www.w3.org/1999/xlink" xlink:title="forebody length, measured from anterior margin of clypeus to apex of elytra (apicolateral angle)" id="ABBRID0E3TAG" xlink:type="simple">FL</abbrev>: 6.67–9.22 mm. <abbrev xmlns:xlink="http://www.w3.org/1999/xlink" xlink:title="length of head along midline" id="ABBRID0EAUAG" xlink:type="simple">HL</abbrev>: 1.42–1.85 mm, <abbrev xmlns:xlink="http://www.w3.org/1999/xlink" xlink:title="width of head including eyes" id="ABBRID0EEUAG" xlink:type="simple">HW</abbrev>: 1.91–2.53 mm, <abbrev xmlns:xlink="http://www.w3.org/1999/xlink" xlink:title="length of eye" id="ABBRID0EIUAG" xlink:type="simple">EYL</abbrev>: 0.74–0.93 mm, <abbrev xmlns:xlink="http://www.w3.org/1999/xlink" xlink:title="length of tempora" id="ABBRID0EMUAG" xlink:type="simple">TL</abbrev>: 0.37–0.74 mm, <abbrev xmlns:xlink="http://www.w3.org/1999/xlink" xlink:title="length of pronotum along the midline" id="ABBRID0EQUAG" xlink:type="simple">PL</abbrev>: 2.41–3.27 mm, <abbrev xmlns:xlink="http://www.w3.org/1999/xlink" xlink:title="width of pronotum at the widest point" id="ABBRID0EUUAG" xlink:type="simple">PW</abbrev>: 2.34–3.02 mm, <abbrev xmlns:xlink="http://www.w3.org/1999/xlink" xlink:title="length of elytra, measured from humeral angle" id="ABBRID0EYUAG" xlink:type="simple">EL</abbrev>: 2.84–3.70 mm, <abbrev xmlns:xlink="http://www.w3.org/1999/xlink" xlink:title="width of elytra at the widest point" id="ABBRID0E3UAG" xlink:type="simple">EW</abbrev>: 2.84–3.76 mm. <abbrev xmlns:xlink="http://www.w3.org/1999/xlink" xlink:title="width of head including eyes" id="ABBRID0EAVAG" xlink:type="simple">HW</abbrev>/<abbrev xmlns:xlink="http://www.w3.org/1999/xlink" xlink:title="length of head along midline" id="ABBRID0EEVAG" xlink:type="simple">HL</abbrev>: 1.24–1.39, <abbrev xmlns:xlink="http://www.w3.org/1999/xlink" xlink:title="length of tempora" id="ABBRID0EIVAG" xlink:type="simple">TL</abbrev>/<abbrev xmlns:xlink="http://www.w3.org/1999/xlink" xlink:title="length of eye" id="ABBRID0EMVAG" xlink:type="simple">EYL</abbrev>: 0.40–0.80, <abbrev xmlns:xlink="http://www.w3.org/1999/xlink" xlink:title="length of pronotum along the midline" id="ABBRID0EQVAG" xlink:type="simple">PL</abbrev>/<abbrev xmlns:xlink="http://www.w3.org/1999/xlink" xlink:title="width of pronotum at the widest point" id="ABBRID0EUVAG" xlink:type="simple">PW</abbrev>: 1.03–1.08, <abbrev xmlns:xlink="http://www.w3.org/1999/xlink" xlink:title="length of elytra, measured from humeral angle" id="ABBRID0EYVAG" xlink:type="simple">EL</abbrev>/<abbrev xmlns:xlink="http://www.w3.org/1999/xlink" xlink:title="width of elytra at the widest point" id="ABBRID0E3VAG" xlink:type="simple">EW</abbrev>: 0.94–1.02.</p><p>Measurements of female: <abbrev xmlns:xlink="http://www.w3.org/1999/xlink" xlink:title="body length, measured from anterior margin of clypeus to posterior margin of abdominal tergite X" id="ABBRID0ECWAG" xlink:type="simple">BL</abbrev>: 11.7–16.7 mm, <abbrev xmlns:xlink="http://www.w3.org/1999/xlink" xlink:title="forebody length, measured from anterior margin of clypeus to apex of elytra (apicolateral angle)" id="ABBRID0EGWAG" xlink:type="simple">FL</abbrev>: 6.78–9.00 mm. <abbrev xmlns:xlink="http://www.w3.org/1999/xlink" xlink:title="length of head along midline" id="ABBRID0EKWAG" xlink:type="simple">HL</abbrev>: 1.48–1.79 mm, <abbrev xmlns:xlink="http://www.w3.org/1999/xlink" xlink:title="width of head including eyes" id="ABBRID0EOWAG" xlink:type="simple">HW</abbrev>: 1.91–2.41 mm, <abbrev xmlns:xlink="http://www.w3.org/1999/xlink" xlink:title="length of eye" id="ABBRID0ESWAG" xlink:type="simple">EYL</abbrev>: 0.93 mm, <abbrev xmlns:xlink="http://www.w3.org/1999/xlink" xlink:title="length of tempora" id="ABBRID0EWWAG" xlink:type="simple">TL</abbrev>: 0.37–0.62 mm, <abbrev xmlns:xlink="http://www.w3.org/1999/xlink" xlink:title="length of pronotum along the midline" id="ABBRID0E1WAG" xlink:type="simple">PL</abbrev>: 2.41–3.15 mm, <abbrev xmlns:xlink="http://www.w3.org/1999/xlink" xlink:title="width of pronotum at the widest point" id="ABBRID0E5WAG" xlink:type="simple">PW</abbrev>: 2.28–2.96 mm, <abbrev xmlns:xlink="http://www.w3.org/1999/xlink" xlink:title="length of elytra, measured from humeral angle" id="ABBRID0ECXAG" xlink:type="simple">EL</abbrev>: 2.78–3.52 mm, <abbrev xmlns:xlink="http://www.w3.org/1999/xlink" xlink:title="width of elytra at the widest point" id="ABBRID0EGXAG" xlink:type="simple">EW</abbrev>: 2.90–3.64 mm. <abbrev xmlns:xlink="http://www.w3.org/1999/xlink" xlink:title="width of head including eyes" id="ABBRID0EKXAG" xlink:type="simple">HW</abbrev>/<abbrev xmlns:xlink="http://www.w3.org/1999/xlink" xlink:title="length of head along midline" id="ABBRID0EOXAG" xlink:type="simple">HL</abbrev>: 1.29–1.40, <abbrev xmlns:xlink="http://www.w3.org/1999/xlink" xlink:title="length of tempora" id="ABBRID0ESXAG" xlink:type="simple">TL</abbrev>/<abbrev xmlns:xlink="http://www.w3.org/1999/xlink" xlink:title="length of eye" id="ABBRID0EWXAG" xlink:type="simple">EYL</abbrev>: 0.40–0.67, <abbrev xmlns:xlink="http://www.w3.org/1999/xlink" xlink:title="length of pronotum along the midline" id="ABBRID0E1XAG" xlink:type="simple">PL</abbrev>/<abbrev xmlns:xlink="http://www.w3.org/1999/xlink" xlink:title="width of pronotum at the widest point" id="ABBRID0E5XAG" xlink:type="simple">PW</abbrev>: 0.95–1.06, <abbrev xmlns:xlink="http://www.w3.org/1999/xlink" xlink:title="length of elytra, measured from humeral angle" id="ABBRID0ECYAG" xlink:type="simple">EL</abbrev>/<abbrev xmlns:xlink="http://www.w3.org/1999/xlink" xlink:title="width of elytra at the widest point" id="ABBRID0EGYAG" xlink:type="simple">EW</abbrev>: 0.94–0.97.</p><p>Body dark brown, pronotum reddish-brown along the margins, elytra reddish-brown with dark marks, maxillary palpi, labial palpi and mandibles reddish-brown, legs reddish-yellow, except for the trochanters and base of femora blackish, tibial spurs dark brown, tarsomeres more or less dark.</p><p>Head 1.24–1.40 times as wide as long, eyes large, tempora 0.40–0.80 times as long as eye; surface with punctation dense and umbilicate; pubescence mostly brownish; antennomeres 1–3 distinctly longer than wide, antennomere 4 slightly shorter than wide, antennomeres 5–10 distinctly transverse, gradually incrassate, segments 4 to 11 covered with dense pubescence; maxillary palpi slender; mandibles relatively slender, inner edge of left mandible with two acute teeth and two teeth on lower plane, inner edge of right mandible with round tooth and acute tooth on upper plane and acute tooth on lower plane.</p><p>Pronotum 1.03–1.08 times as long as wide; punctation and pubescence similar to that of head; disc with narrow impunctate midline in posterior one-fifth; scutellum with dense rugulose punctation and black pubescence.</p><p>Elytra 0.94–1.02 times as long as wide, punctation fine and dense, pubescence comprised of two types of setae, long setae mostly brownish, short setae mostly whitish.</p><p>Abdomen with tergites densely punctate; tergites III–VII each with median golden tomentose patch and a pair of large dark tomentose spots, the lateral portions covered with long brown setae and short white setae, tergite VIII covered with golden pubescence which is distinctly sparse in apical third, tergite VII with apical palisade fringe.</p><p><bold>Male.</bold> Abdominal sternite VIII with posterior margin emarginate in the middle; aedeagus (Figs <xref ref-type="fig" rid="F4">23</xref>, <xref ref-type="fig" rid="F4">24</xref>) asymmetrical, twisted to right side in ventral view; median lobe with broad and round tip; paramere broad, with apical setae, subapical portion with cavity to accommodate apical tooth of the median lobe.</p></tp:treatment-sec><tp:treatment-sec sec-type="etymology" id="SECID0E2YAG"><title>Etymology.</title><p>This species is named in honor of Mr Cheng-Lin Zhou who collected many <italic><tp:taxon-name><tp:taxon-name-part taxon-name-part-type="genus" reg="Platydracus">Platydracus</tp:taxon-name-part></tp:taxon-name></italic> specimens.</p></tp:treatment-sec><tp:treatment-sec sec-type="distribution" id="SECID0EIZAG"><title>Distribution.</title><p>China (Hainan).</p></tp:treatment-sec></tp:taxon-treatment>
