# Supplementary material for: ﻿The genus Platydracus Thomson in Hainan, South China (Coleoptera, Staphylinidae, Staphylininae)
Source: Zookeys. 2024 Sep 16;1212:129–41. doi: 10.3897/zookeys.1212.128295 (PMC11420540; doi:10.3897/zookeys.1212.128295)
Supplement: XML Treatment for Platydracus subirideus [file zookeys.1212.128295-treatment6.xml]

<!DOCTYPE tp:taxon-treatment
  PUBLIC "-//TaxonX//DTD Taxonomic Treatment Publishing DTD v0 20100105//EN" "tax-treatment-NSO.dtd">
<tp:taxon-treatment xmlns:tp="http://www.plazi.org/taxpub"><tp:treatment-meta><kwd-group><label>Taxon classification</label><kwd>
                <named-content content-type="kingdom">Animalia</named-content>
              </kwd><kwd>
                <named-content content-type="order">Coleoptera</named-content>
              </kwd><kwd>
                <named-content content-type="family">Staphylinidae</named-content>
              </kwd></kwd-group><mixed-citation publication-type="journal"><person-group><name><surname>Huang</surname><given-names>Jia-Yi</given-names></name><name><surname>Chen</surname><given-names>Jia-Wei</given-names></name><name><surname>Tang</surname><given-names>Liang</given-names></name></person-group><article-title>﻿The genus <italic><tp:taxon-name><tp:taxon-name-part taxon-name-part-type="genus" reg="Platydracus">Platydracus</tp:taxon-name-part></tp:taxon-name></italic> Thomson in Hainan, South China (<tp:taxon-name><tp:taxon-name-part taxon-name-part-type="order">Coleoptera</tp:taxon-name-part></tp:taxon-name>, <tp:taxon-name><tp:taxon-name-part taxon-name-part-type="family">Staphylinidae</tp:taxon-name-part></tp:taxon-name>, <tp:taxon-name><tp:taxon-name-part taxon-name-part-type="subfamily">Staphylininae</tp:taxon-name-part></tp:taxon-name>)</article-title><source>Zookeys</source><day>16</day><month>09</month><year>2024</year><volume>1212</volume><fpage>129</fpage><lpage>141</lpage><pub-id pub-id-type="doi">10.3897/zookeys.1212.128295</pub-id></mixed-citation></tp:treatment-meta><tp:nomenclature><label>﻿</label><tp:taxon-name>
              <object-id xmlns:xlink="http://www.w3.org/1999/xlink" content-type="arpha" xlink:type="simple">F4A18245-1CA6-56E0-83E6-3F6BBA9E5431</object-id>
              <tp:taxon-name-part taxon-name-part-type="genus" reg="Platydracus">Platydracus</tp:taxon-name-part>
              <tp:taxon-name-part taxon-name-part-type="species" reg="subirideus">subirideus</tp:taxon-name-part>
            </tp:taxon-name><tp:taxon-authority>Kraatz, 1859</tp:taxon-authority><xref ref-type="fig" rid="F4">Figs 25–28</xref><tp:nomenclature-citation-list><tp:nomenclature-citation><tp:taxon-name>
                  <tp:taxon-name-part taxon-name-part-type="genus" reg="Staphylinus">Staphylinus</tp:taxon-name-part>
                  <tp:taxon-name-part taxon-name-part-type="species" reg="subirideus">subirideus</tp:taxon-name-part>
                </tp:taxon-name><comment>Kraatz, 1859: 78; <xref ref-type="bibr" rid="B1">Cameron 1932</xref>: 199.</comment></tp:nomenclature-citation><tp:nomenclature-citation><tp:taxon-name>
                  <tp:taxon-name-part taxon-name-part-type="genus" reg="Platydracus">Platydracus</tp:taxon-name-part>
                  <tp:taxon-name-part taxon-name-part-type="species" reg="subirideus">subirideus</tp:taxon-name-part>
                </tp:taxon-name><comment>; <xref ref-type="bibr" rid="B4">Herman 2001</xref>: 14.</comment></tp:nomenclature-citation></tp:nomenclature-citation-list></tp:nomenclature><tp:treatment-sec sec-type="material" id="SECID0EZ2AG"><title>Material examined.</title><p>China – <bold>Hainan Prov.</bold> • 1♂; Lingshui County, Mt. Diaoluoshan Reservoir; <named-content xmlns:xlink="http://www.w3.org/1999/xlink" content-type="dwc:verbatimCoordinates" xlink:type="simple"><named-content content-type="geo-json" specific-use="{&#34;type&#34;:&#34;Point&#34;,&#34;coordinates&#34;:[109.883333,18.716667]}" id="NCID0EE3AG" xlink:type="simple">18°43'N, 109°53'E</named-content></named-content>; alt. 950–1000 m; 25 Apr. 2012; PAN Y. H. &amp; LI W. R. leg.; <abbrev xmlns:xlink="http://www.w3.org/1999/xlink" xlink:title="Department of Biology, Shanghai Normal University" id="ABBRID0EJ3AG" xlink:type="simple">SHNU</abbrev>.</p></tp:treatment-sec><tp:treatment-sec sec-type="description" id="SECID0EN3AG"><title>Measurements.</title><p>Male: <abbrev xmlns:xlink="http://www.w3.org/1999/xlink" xlink:title="body length, measured from anterior margin of clypeus to posterior margin of abdominal tergite X" id="ABBRID0ET3AG" xlink:type="simple">BL</abbrev>: 12.3 mm, <abbrev xmlns:xlink="http://www.w3.org/1999/xlink" xlink:title="forebody length, measured from anterior margin of clypeus to apex of elytra (apicolateral angle)" id="ABBRID0EX3AG" xlink:type="simple">FL</abbrev>: 6.66 mm. <abbrev xmlns:xlink="http://www.w3.org/1999/xlink" xlink:title="length of head along midline" id="ABBRID0E23AG" xlink:type="simple">HL</abbrev>: 1.74 mm, <abbrev xmlns:xlink="http://www.w3.org/1999/xlink" xlink:title="width of head including eyes" id="ABBRID0E63AG" xlink:type="simple">HW</abbrev>: 2.19 mm, <abbrev xmlns:xlink="http://www.w3.org/1999/xlink" xlink:title="length of eye" id="ABBRID0ED4AG" xlink:type="simple">EYL</abbrev>: 0.86 mm, <abbrev xmlns:xlink="http://www.w3.org/1999/xlink" xlink:title="length of tempora" id="ABBRID0EH4AG" xlink:type="simple">TL</abbrev>: 0.56 mm, <abbrev xmlns:xlink="http://www.w3.org/1999/xlink" xlink:title="length of pronotum along the midline" id="ABBRID0EL4AG" xlink:type="simple">PL</abbrev>: 2.37 mm, <abbrev xmlns:xlink="http://www.w3.org/1999/xlink" xlink:title="width of pronotum at the widest point" id="ABBRID0EP4AG" xlink:type="simple">PW</abbrev>: 2.36 mm, <abbrev xmlns:xlink="http://www.w3.org/1999/xlink" xlink:title="length of elytra, measured from humeral angle" id="ABBRID0ET4AG" xlink:type="simple">EL</abbrev>: 2.58 mm, <abbrev xmlns:xlink="http://www.w3.org/1999/xlink" xlink:title="width of elytra at the widest point" id="ABBRID0EX4AG" xlink:type="simple">EW</abbrev>: 2.88 mm. <abbrev xmlns:xlink="http://www.w3.org/1999/xlink" xlink:title="width of head including eyes" id="ABBRID0E24AG" xlink:type="simple">HW</abbrev>/<abbrev xmlns:xlink="http://www.w3.org/1999/xlink" xlink:title="length of head along midline" id="ABBRID0E64AG" xlink:type="simple">HL</abbrev>: 1.26, <abbrev xmlns:xlink="http://www.w3.org/1999/xlink" xlink:title="length of tempora" id="ABBRID0ED5AG" xlink:type="simple">TL</abbrev>/<abbrev xmlns:xlink="http://www.w3.org/1999/xlink" xlink:title="length of eye" id="ABBRID0EH5AG" xlink:type="simple">EYL</abbrev>: 0.65, <abbrev xmlns:xlink="http://www.w3.org/1999/xlink" xlink:title="length of pronotum along the midline" id="ABBRID0EL5AG" xlink:type="simple">PL</abbrev>/<abbrev xmlns:xlink="http://www.w3.org/1999/xlink" xlink:title="width of pronotum at the widest point" id="ABBRID0EP5AG" xlink:type="simple">PW</abbrev>: 1.00, <abbrev xmlns:xlink="http://www.w3.org/1999/xlink" xlink:title="length of elytra, measured from humeral angle" id="ABBRID0ET5AG" xlink:type="simple">EL</abbrev>/<abbrev xmlns:xlink="http://www.w3.org/1999/xlink" xlink:title="width of elytra at the widest point" id="ABBRID0EX5AG" xlink:type="simple">EW</abbrev>: 0.90.</p></tp:treatment-sec><tp:treatment-sec sec-type="diagnosis" id="SECID0E25AG"><title>Diagnosis.</title><p>The species is similar to <italic><tp:taxon-name><tp:taxon-name-part taxon-name-part-type="genus" reg="Platydracus">P.</tp:taxon-name-part><tp:taxon-name-part taxon-name-part-type="species" reg="maculipennis">maculipennis</tp:taxon-name-part></tp:taxon-name></italic> (Kraatz, 1859) in most aspects, but it can be recognized from the latter by the posterolateral pale portion of elytra small and indistinctly yellowish (large and distinctly yellowish in <italic><tp:taxon-name><tp:taxon-name-part taxon-name-part-type="genus" reg="Platydracus">P.</tp:taxon-name-part><tp:taxon-name-part taxon-name-part-type="species" reg="maculipennis">maculipennis</tp:taxon-name-part></tp:taxon-name></italic>), abdomen with whitish setae (yellowish in <italic><tp:taxon-name><tp:taxon-name-part taxon-name-part-type="genus" reg="Platydracus">P.</tp:taxon-name-part><tp:taxon-name-part taxon-name-part-type="species" reg="maculipennis">maculipennis</tp:taxon-name-part></tp:taxon-name></italic>) and legs blackish (yellowish in <italic><tp:taxon-name><tp:taxon-name-part taxon-name-part-type="genus" reg="Platydracus">P.</tp:taxon-name-part><tp:taxon-name-part taxon-name-part-type="species" reg="maculipennis">maculipennis</tp:taxon-name-part></tp:taxon-name></italic>).</p></tp:treatment-sec><tp:treatment-sec sec-type="distribution" id="SECID0ENABG"><title>Distribution.</title><p>China (Hainan). Described from ‘East Indies’. New to China.</p></tp:treatment-sec><tp:treatment-sec><!--Section generated to contain objects referenced in tp:taxon-treatment.--><fig id="F4" position="float" orientation="portrait"><object-id xmlns:xlink="http://www.w3.org/1999/xlink" content-type="doi" xlink:type="simple">10.3897/zookeys.1212.128295.figures21-28</object-id><object-id xmlns:xlink="http://www.w3.org/1999/xlink" content-type="arpha" xlink:type="simple">75A00401-8512-5753-A6EC-0FF2A2A28FC7</object-id><label>Figures 21–28.</label><caption><p>Habitus and aedeagus of <italic><tp:taxon-name><tp:taxon-name-part taxon-name-part-type="genus" reg="Platydracus">Platydracus</tp:taxon-name-part></tp:taxon-name></italic><bold>21–24</bold><italic><tp:taxon-name><tp:taxon-name-part taxon-name-part-type="genus" reg="Platydracus">P.</tp:taxon-name-part><tp:taxon-name-part taxon-name-part-type="species" reg="zhouchenglini">zhouchenglini</tp:taxon-name-part></tp:taxon-name></italic><bold>25–28</bold><italic><tp:taxon-name><tp:taxon-name-part taxon-name-part-type="genus" reg="Platydracus">P.</tp:taxon-name-part><tp:taxon-name-part taxon-name-part-type="species" reg="subirideus">subirideus</tp:taxon-name-part></tp:taxon-name></italic><bold>21, 25</bold> dorsal habitus <bold>22, 26</bold> ventral habitus <bold>23, 27</bold> aedeagus in ventral view <bold>24, 28</bold> aedeagus in lateral view. Scale bars: 2.0 mm (<bold>21, 22, 25, 26</bold>), 0.2 mm (<bold>23, 24, 27, 28</bold>).</p></caption><graphic xmlns:xlink="http://www.w3.org/1999/xlink" xlink:href="zookeys-1212-129_article-128295__-g004.jpg" position="float" orientation="portrait" xlink:type="simple" id="oo_1134726.jpg"><uri content-type="original_file" xlink:type="simple">https://binary.pensoft.net/fig/1134726</uri></graphic></fig></tp:treatment-sec><ref-list><ref id="B1"><mixed-citation xmlns:xlink="http://www.w3.org/1999/xlink" xlink:type="simple"><person-group><name name-style="western"><surname>Cameron</surname><given-names>M</given-names></name></person-group> (<year>1932</year>) <source>The fauna of British India, including Ceylon and Burma. <tp:taxon-name><tp:taxon-name-part taxon-name-part-type="order">Coleoptera</tp:taxon-name-part></tp:taxon-name>. <tp:taxon-name><tp:taxon-name-part taxon-name-part-type="family">Staphylinidae</tp:taxon-name-part></tp:taxon-name>. VOL. III.</source><publisher-name>Taylor and Francis</publisher-name>, <publisher-loc>London</publisher-loc>, <size units="page">600 pp</size>.</mixed-citation></ref><ref id="B4"><mixed-citation xmlns:xlink="http://www.w3.org/1999/xlink" xlink:type="simple"><person-group><name name-style="western"><surname>Herman</surname><given-names>LH</given-names></name></person-group> (<year>2001</year>) <article-title>Nomenclatural changes in the <tp:taxon-name><tp:taxon-name-part taxon-name-part-type="subfamily">Paederinae</tp:taxon-name-part></tp:taxon-name> (<tp:taxon-name><tp:taxon-name-part taxon-name-part-type="order">Coleoptera</tp:taxon-name-part></tp:taxon-name>, <tp:taxon-name><tp:taxon-name-part taxon-name-part-type="family">Staphylinidae</tp:taxon-name-part></tp:taxon-name>).</article-title><source>Bulletin of the American Museum of Natural History</source><volume>264</volume>: <fpage>1</fpage>–<lpage>82</lpage>. <ext-link xlink:href="10.1206/0003-0090(2001)264%3C0003:NCITSI%3E2.0.CO;2" ext-link-type="doi" xlink:type="simple">https://doi.org/10.1206/0003-0090(2001)264&lt;0003:NCITSI&gt;2.0.CO;2</ext-link></mixed-citation></ref></ref-list></tp:taxon-treatment>
